# Supplementary material for: Transcriptome and co-expression network revealed molecular mechanism underlying selenium response of foxtail millet (Setaria italica)
Source: Front Plant Sci. 2024 Mar 11;15:1355518. doi: 10.3389/fpls.2024.1355518 (PMC10962390; doi:10.3389/fpls.2024.1355518)
Supplement: Supplementary file 2 [file Table_1.xlsx]

## Sheet: Table S1
Supplementary Table 1 The quantitative real-time (qRT-PCR) primer sequence.
Gene ID	Forward primer (5' to 3')	Reverse primer (5' to 3')	Chromosome	Gene Position (bp)	Gene annotation
SETIT_004277mg (SiActin)	TGCTCAGTGGAGGCTCAACA	CCAGACACTGTACTTGCGCTC	5	46915296..46916945	Actin
SETIT_009547mg	CGGCTACTCCTTCTCGCTCTT	CGTACACCATCGGCGGCAC	7	31740258..31745896	probable sulfate transporter 3.3
SETIT_005997mg	GGTGACGCTGCTGTTCCT	CGGACGTCGATGAGACCG	4	2127061..2132300	probable sulfate transporter 3.4
SETIT_0345882mg	CCTGCAATTCTCCCCACCCTA	TCTTGAACATGGCGAAACTCCTC	9	55717083..55718818	sulfate transporter 3.1
SETIT_014081mg	CGGATCCTGCGCTCCGCG	GCGTGGTGGAGTAGAGCG	6	30924486..30926167	mitochondrial uncoupling protein 5
SETIT_017618mg	CATTGATGCCTCCACTGCCTTTC	TCCTTCCCCTCAGACCACCGT	1	39057566..39061854	bZIP transcription factor 23
SETIT_001731mg	GCCGAACAGAACCATCTCAAG	CCATCATCCTCTCCACCAGCA	5	42026228..42027798	protein ABSCISIC ACID-INSENSITIVE 5
SETIT_006889mg	GTGCCGTACCCCTTCGACACC	TCATGCGCCTCTGCCTCCTCT	4	6541318..6546186	bZIP transcription factor 46
SETIT_038381mg	CGCTGTACTACGAGGGCG	CTCGTTCGACCTCTCCGC	9	47741048..47744254	ABSCISIC ACID-INSENSITIVE 5-like protein 2
SETIT_034596mg (SULTR1.2b)	AGCTGGTCCTTGCCAACC	ATCCACCGCCTTGGAGC	9	10103861..10108079	sulfate transporter 1.2
SETIT_0345881mg (SULTR3.1a)	CCTGCAATTCTCCCCACCCTA	GAACATGGCGAAACTCCTCCC	9	55720747..55722940	sulfate transporter 3.1
SETIT_013382mg (SULTR1.2a)	CACTAAGGCAGTACAAGGACCA	AATCCGGCAATCAGATCACCT	6	25191039..25196378	sulfate transporter 1.2
SETIT_034587mg (SULTR2.1)	AGTTATTCTGGCTGTCTGCGA	ATGCTTGTCAGCTCTTGTTGC	9	53991518..53995869	low affinity sulfate transporter 3
SETIT_000607mg (SULTR3.5)	ATCTTCCATTACAGGCACGAGT	TCTCAGGTGCTTGCTTGACAG	5	35394351..35398613	sulfate transporter 3.5

## Sheet: Table S2
Supplementary Table 2 Summary of quality preprocessing of RNA sequencing (RNA-Seq) data.
Sample	Raw reads	Clean bases	Q20 percentage (%)	Q30 percentage (%)	GC (%)	Mapped reads	Mapping rate (%)
CK3_1	6.52G	6.12G	97.77	93.79	52.97	38351033	93.98
CK3_2	6.67G	6.36G	97.81	93.91	54.07	40372193	95.16
CK3_3	6.53G	6.31G	97.72	93.63	52.16	35517292	84.38
Se3_1	7.11G	6.95G	97.69	93.64	53.03	43921654	94.77
Se3_2	6.31G	6.14G	97.72	93.67	53.03	38262067	93.53
Se3_3	6.07G	5.91G	96.73	91.26	52.92	37076893	94.05
CK5_1	6.73G	6.51G	97.76	93.8	54.78	41026680	94.46
CK5_2	7.09G	6.86G	97.59	93.39	54.56	43220242	94.5
CK5_3	6.92G	6.72G	97.59	93.44	54.25	41993660	93.72
Se5_1	6.02G	5.87G	97.62	93.44	54	36597044	93.56
Se5_2	6.93G	6.73G	97.82	93.95	53.01	41726738	92.98
Se5_3	6.72G	6.50G	97.79	93.91	54.15	40759963	94.12
CK7_1	5.91G	5.76G	97.55	93.26	53.46	36344067	94.65
CK7_2	6.53G	6.35G	97.85	94.08	53.53	39723635	93.77
CK7_3	6.41G	6.30G	97.68	93.63	54.05	39816846	94.85
Se7_1	6.01G	5.88G	97.86	94.01	53.56	37041933	94.42
Se7_2	6.69G	6.56G	97.9	94.06	53.19	41213060	94.29
Se7_3	6.82G	6.68G	97.64	93.53	53.25	42073020	94.52
CK12_1	6.88G	6.71G	97.76	93.82	53.93	41968993	93.85
CK12_2	6.83G	6.56G	97.77	93.84	54.02	38975496	89.12
CK12_3	7.04G	6.85G	97.79	93.85	53.47	43403216	95.06
Se12_1	6.88G	6.71G	97.61	93.44	54.11	41869678	93.64
Se12_2	6.53G	6.38G	97.66	93.55	53.54	39177732	92.18
Se12_3	6.54G	6.31G	97.78	93.77	52.47	39878223	94.81

## Sheet: Table S3
Supplementary Table 3 Gene Ontology (GO) analysis of differentially expressed genes (DEGs) among 7 comparisons.
Term	Se5_v_Se3		Se7_v_Se5		Se12_v_Se7		Se3_v_CK3		Se5_v_CK5		Se7_v_CK7		Se12_v_CK12
	GO_classify	DIFF gene	GO_classify	DIFF gene	GO_classify	DIFF gene	GO_classify	DIFF gene	GO_classify	DIFF gene	GO_classify	DIFF gene	GO_classify	DIFF gene
Cellular component	thylakoid	531	thylakoid	183	thylakoid	45	thylakoid	59	thylakoid	78	thylakoid	310	thylakoid	44
	thylakoid membrane	294	thylakoid membrane	94	thylakoid membrane	28	thylakoid membrane	28	thylakoid membrane	83	thylakoid membrane	142	thylakoid membrane	22
	stroma	255	stroma	72	stroma	45	stroma	31	stroma	58	stroma	295	stroma	14
	envelope	250	envelope	208	envelope	95	envelope	51	envelope	93	envelope	247	envelope	42
	plasma membrane	231	plasma membrane	195	plasma membrane	87	plasma membrane	105	plasma membrane	78	plasma membrane part	134	plasma membrane part	26
	cytoskeleton	114	cytoskeleton	146	cytoskeleton	20	cytoskeleton	3	cytoskeleton	76	cytoskeleton	87	cytoskeleton	56
	ribosome	119	ribosome	48	ribosome	69	ribosome	13	ribosome	138	ribosome	168	ribosome	17
	photosynthetic membrane	111	photosynthetic membrane	45	photosynthetic membrane	9	photosynthetic membrane	10	photosynthetic membrane	41	photosynthetic membrane	77	photosynthetic membrane	8
	photosystem	100	photosystem	23	photosystem	3	photosystem	4	photosystem	18	photosystem	38	photosystem	3
	cell part	92	cell part	84	cell part	48	cell part	35	cell part	36	cell part	76	cell part	22
	external encapsulating structure	92	external encapsulating structure	84	external encapsulating structure	48	external encapsulating structure	35	external encapsulating structure	36	external encapsulating structure	76	external encapsulating structure	22
	cytoskeletal	77	cytoskeletal	84	cytosolic part	93	cytoskeletal	86	cytoskeletal	50	cytoskeletal	124	cytoskeletal	37
	supramolecular complex	77	supramolecular complex	37	supramolecular complex	13	supramolecular complex	0	supramolecular complex	25	supramolecular complex	56	supramolecular complex	16
	microtubule	74	microtubule	108	microtubule	32	microtubule	57	microtubule	70	microtubule	127	microtubule	47
	cell junction	78	cell junction	86	cell junction	36	cell junction	30	cell junction	36	cell junction	90	cell junction	30
	anchored component of membrane	65	anchored component of membrane	63	anchored component of membrane	26	anchored component of membrane	31	anchored component of membrane	16	anchored component of membrane	94	anchored component of membrane	14
	extracellular space	31	extracellular space	31	extracellular space	21	extracellular space	17	extracellular space	14	extracellular space	24	extracellular space	6
Molecular function	transporter activity	857	transporter activity	375	transporter activity	532	transporter activity	119	transporter activity	509	transporter activity	36	transporter activity	5
	binding	777	binding	169	binding	161	binding	508	binding	83	binding	677	binding	91
	hydrolase activity	400	hydrolase activity	324	hydrolase activity	305	hydrolase activity	273	hydrolase activity	63	hydrolase activity	274	hydrolase activity	166
	phosphatase activity	389	phosphatase activity	46	phosphatase activity	63	phosphatase activity	70	phosphatase activity	116	phosphatase activity	257	phosphatase activity	85
	transferase activity	284	transferase activity	742	transferase activity	80	transferase activity	47	transferase activity	615	transferase activity	94	transferase activity	200
	lyase activity	196	lyase activity	438	lyase activity	143	lyase activity	285	lyase activity	145	lyase activity	173	lyase activity	69
	oxidoreductase activity	196	oxidoreductase activity	257	oxidoreductase activity	39	oxidoreductase activity	78	oxidoreductase activity	13	oxidoreductase activity	283	oxidoreductase activity	21
	molecular function regulator	151	molecular function regulator	141	molecular function regulator	78	molecular function regulator	34	molecular function regulator	52	molecular function regulator	114	molecular function regulator	30
	serine-type carboxypeptidase activity	91	serine-type carboxypeptidase activity	95	serine-type carboxypeptidase activity	10	serine-type carboxypeptidase activity	12	serine-type carboxypeptidase activity	14	serine-type carboxypeptidase activity	19	serine-type carboxypeptidase activity	2
	motor activity	93	motor activity	28	motor activity	24	motor activity	40	motor activity	12	motor activity	65	motor activity	15
	peroxidase activity	80	peroxidase activity	64	peroxidase activity	38	peroxidase activity	22	peroxidase activity	26	peroxidase activity	49	peroxidase activity	21
	enzyme inhibitor activity	68	enzyme inhibitor activity	74	enzyme inhibitor activity	48	enzyme inhibitor activity	20	enzyme inhibitor activity	31	enzyme inhibitor activity	50	enzyme inhibitor activity	13
	pectinesterase activity	16	pectinesterase activity	35	pectinesterase activity	31	pectinesterase activity	4	pectinesterase activity	14	pectinesterase activity	22	pectinesterase activity	3
Biological process	metabolic process	1259	metabolic process	1408	metabolic process	469	metabolic process	294	metabolic process	326	metabolic process	751	metabolic process	47
	biosynthetic process	973	biosynthetic process	958	biosynthetic process	29	biosynthetic process	51	biosynthetic process	1449	biosynthetic process	539	biosynthetic process	30
	cellular process	899	cellular process	598	cellular process	167	cellular process	142	cellular process	127	cellular process	714	cellular process	33
	cell wall	648	cell wall	564	cell wall	157	cell wall	230	cell wall	149	cell wall	307	cell wall	141
	catabolic process	399	catabolic process	650	catabolic process	288	catabolic process	764	catabolic process	289	catabolic process	380	catabolic process	7
	response to stimulus	341	response to stimulus	788	response to stimulus	95	response	20	response to stimulus	53	response to stimulus	65	response to stimulus	39
	signal transduction	282	signal transduction	261	signal transduction	25	signal transduction	83	signal transduction	104	signal transduction	224	signal transduction	27
	regulation of catalytic activity	257	regulation of catalytic activity	144	regulation of catalytic activity	78	regulation of catalytic activity	58	regulation of catalytic activity	89	regulation of catalytic activity	193	regulation of catalytic activity	54
	photosynthesis	201	photosynthesis	85	photosynthesis	16	photosynthesis	17	photosynthesis	73	photosynthesis	111	photosynthesis	11
	generation of precursor metabolites and energy	163	generation of precursor metabolites and energy	99	generation of precursor metabolites and energy	35	generation of precursor metabolites and energy	35	generation of precursor metabolites and energy	56	generation of precursor metabolites and energy	100	generation of precursor metabolites and energy	19
	extracellular	128	extracellular	69	extracellular	9	extracellular	59	extracellular	10	extracellular	79	extracellular	40
	external encapsulating structure organization	119	external encapsulating structure organization	118	external encapsulating structure organization	70	external encapsulating structure organization	42	external encapsulating structure organization	57	external encapsulating structure organization	104	external encapsulating structure organization	39
	movemen	87	movemen	60	movemen	39	movemen	78	movemen	27	movement	67	movemen	25
	negative regulation of molecular function	72	negative regulation of molecular function	74	negative regulation of molecular function	48	negative regulation of molecular function	20	negative regulation of molecular function	30	negative regulation of molecular function	53	negative regulation of molecular function	16
	transmembrane transport	68	transmembrane transport	76	transmembrane transport	104	transmembrane transport	37	transmembrane transport	251	transmembrane transport	665	transmembrane transport	172
	carbohydrate transport	53	carbohydrate transport	45	carbohydrate transport	25	carbohydrate transport	22	carbohydrate transport	14	carbohydrate transport	38	carbohydrate transport	9
	amino acid transport	51	amino acid transport	43	amino acid transport	58	amino acid transport	22	protein autophosphorylation	19	amino acid transport	41	amino acid transport	10
	regulation of pH	17	regulation of pH	17	regulation of pH	15	regulation of pH	2	regulation of pH	4	regulation of pH	16	extracellular organization	18

## Sheet: Table S4
Supplementary Table 4 Differentially Expressed Genes (DEGs) involved in Selenocompound metabolism were identified among 5 comparisons.
Se5_v_Se3
#id	Se5-FPKM	Se3-FPKM	log2FoldChange	pvalue	significant	COG_class_annotation	GO_annotation	KEGG_annotation	KOG_class_annotation	Pfam_annotation	Swissprot_annotation	nr_annotation
methionine synthase (MTR)
SETIT_034326mg	175.307	109.521	0.686746	5.81606e-06	up	--	GO:0005829,cytosol;GO:0005507,copper ion binding; GO:0009086,methionine biosynthetic process; GO:0008705,methionine synthase activity;GO:0008270,zinc ion binding;GO:0005777,peroxisome;GO:0009651,response to salt stress;GO:0009941,chloroplast envelope;GO:0003871,5-methyltetrahydropteroyltriglutamate-homocysteine S-methyltransferase activity;GO:0032259,chloroplast stroma;GO:0009570,methylation;GO:0…	K00549 5-methyltetrahydropteroyltriglutamate--homocysteine methyltransferase [EC:2.1.1.14]	--	PF01717:Cobalamin-independent synthase, Catalytic domain|PF08267:Cobalamin-independent synthase, N-terminal domain	sp|Q2QLY5|METE1_ORYSJ 5-methyltetrahydropteroyltriglutamate--homocysteine methyltransferase 1 OS=Oryza sativa subsp. japonica OX=39947 GN=Os12g0623900 PE=2 SV=1	gi|514814998|ref|XP_004982263.1| 5-methyltetrahydropteroyltriglutamate--homocysteine methyltransferase-like [Setaria italica]
ATP-sulfurylase (ATPs)
SETIT_035458mg	37.866	19.8658	0.937677	5.81606e-06	up	--	GO:0046686,S-adenosylmethionine metabolic process; GO:004781,sulfate adenylyltransferase (ATP) activity; GO:0005886,plasma membrane; GO:0009570,chloroplast stroma; GO:0000103,sulfate assimilation; GO:0005739,mitochondrion	K13811 3'-phosphoadenosine 5'-phosphosulfate synthase [EC:2.7.7.4 2.7.1.25]	--	PF01747:ATP-sulfurylase|PF14306:PUA-like domain	sp|O23324|APS3_ARATH ATP-sulfurylase 3, chloroplastic OS=Arabidopsis thaliana OX=3702 GN=APS3 PE=1 SV=1	gi|514814068|ref|XP_004981813.1| ATP-sulfurylase 3, chloroplastic-like [Setaria italica]
cysteine desulfurase 1(SL)
SETIT_017143mg	18.3846	12.8592	0.523175	0.00458287	up	--	GO:0018283,iron incorporation into metallo-sulfur cluster;GO:0000302,response to reactive oxygen species;GO:0008483,transaminase activity;GO:0010039,response to iron ion,GO:0001887,selenium compound metabolic process;GO:0055072,iron ion homeostasis;GO:0031071,cysteine desulfurase activity;GO:0010269,response to selenium ion;GO:0009507,chloroplast;GO:0009000,selenocysteine lyase activity;GO:003017…	K11717 cysteine desulfurase / selenocysteine lyase [EC:2.8.1.7 4.4.1.16]	KOG1549,Cysteine desulfurase NFS1	PF00266:Aminotransferase class-V	sp|Q93WX6|CNIF1_ARATH Cysteine desulfurase 1, chloroplastic OS=Arabidopsis thaliana OX=3702 GN=NFS2 PE=1 SV=1	gi|514711498|ref|XP_004952295.1|PREDICTED: cysteine desulfurase 2, chloroplastic-like isoform X1 [Setaria italica]
Se7_v_Se5
#id	Se7-FPKM	Se5-FPKM	log2FoldChange	pvalue	significant	COG_class_annotation	GO_annotation	KEGG_annotation	KOG_class_annotation	Pfam_annotation	Swissprot_annotation	nr_annotation
methionine methyltransferase (MMT)
SETIT_021042mg	2.6733	27.9691	-0.77975	5.81606e-06	down	--	GO:0046500,S-adenosylmethionine metabolic process; GO:0030170pyridoxal phosphate binding sulfur cluster binding; GO:0001887,selenium compound metabolic process; GO:0030732,methionine S-methyltransferase activity; GO:0009058,biosynthetic process; GO:0032259,methylation;GO:0005829,cytosol	K08247 methionine S-methyltransferase [EC:2.1.1.12]	--	PF00155:Aminotransferase class I and II|PF05175:Methyltransferase small domain	sp|Q8W519|MMT1_MAIZE Methionine S-methyltransferase OS=Zea mays OX=4577 GN=MMT1 PE=2 SV=2	gi|514744227|ref|XP_004960580.1| methionine S-methyltransferase-like isoform X1 [Setaria italica]
methionine synthase (MTR)
SETIT_021281mg	148.742	209.897	-0.514564	5.81606e-06	down	--	GO:0005829,cytosol;GO:0005507,copper ion binding;GO:0009086,methionine biosynthetic process;GO:0008705,methionine synthase activity;GO:0008270,zinc ion binding;GO:0005777,peroxisome;GO:0009651,response to salt stress;GO:0009941,chloroplast envelope;GO:0003871,5-methyltetrahydropteroyltriglutamate-homocysteine S-methyltransferase activity;GO:0032259,methylation;GO:0009570,chloroplast stroma;GO:001…	K00549 5-methyltetrahydropteroyltriglutamate--homocysteine methyltransferase [EC:2.1.1.14]	--	PF08267:Cobalamin-independent synthase, N-terminal domain|PF01717:Cobalamin-independent synthase, Catalytic domain	sp|Q2QLY5|METE1_ORYSJ 5-methyltetrahydropteroyltriglutamate--homocysteine methyltransferase 1 OS=Oryza sativa subsp. japonica OX=39947 GN=Os12g0623900 PE=2 SV=1	gi|514742908|ref|XP_004960257.1|PREDICTED: 5-methyltetrahydropteroyltriglutamate--homocysteine methyltransferase-like isoform X2 [Setaria italica]
SETIT_034326mg	125.053	175.307	-0.505521	0.00632257	down	--	GO:0005829,cytosol;GO:0005507,copper ion binding; GO:0009086,methionine biosynthetic process; GO:0008705,methionine synthase activity;GO:0008270,zinc ion binding;GO:0005777,peroxisome;GO:0009651,response to salt stress;GO:0009941,chloroplast envelope;GO:0003871,5-methyltetrahydropteroyltriglutamate-homocysteine S-methyltransferase activity;GO:0032259,chloroplast stroma;GO:0009570,methylation;GO:0…	K00549 5-methyltetrahydropteroyltriglutamate--homocysteine methyltransferase [EC:2.1.1.14	--	PF01717:Cobalamin-independent synthase, Catalytic domain|PF08267:Cobalamin-independent synthase, N-terminal domain	sp|Q2QLY5|METE1_ORYSJ 5-methyltetrahydropteroyltriglutamate--homocysteine methyltransferase 1 OS=Oryza sativa subsp. japonica OX=39947 GN=Os12g0623900 PE=2 SV=1	gi|514814998|ref|XP_004982263.1| 5-methyltetrahydropteroyltriglutamate--homocysteine methyltransferase-like [Setaria italica]
cystathionine beta-lyase (CβL)
SETIT_006353mg	36.5478	22.8964	0.663285	0.0241302	up	--	GO:0019279,L-methionine biosynthetic process from L-homoserine via cystathionine;GO:0004121,cystathionine beta-lyase activity;GO:0009570,chloroplast stroma;GO:0000394,RNA splicing, via endonucleolytic cleavage and ligation;GO:0030170,pyridoxal phosphate binding;	K01760 cystathionine beta-lyase [EC:4.4.1.8]	KOG0053, Cystathionine beta-lyases/cystathionine gamma-synthases	PF01053:Cys/Met metabolism PLP-dependent enzyme	sp|P53780|METC_ARATH Cystathionine beta-lyase, chloroplastic OS=Arabidopsis thaliana OX=3702 GN=At3g57050 PE=1 SV=1	gi|514761142|ref|XP_004964713.1|cystathionine beta-lyase, chloroplastic-like [Setaria italica]
Se12_v_Se7
#id	Se12-FPKM	Se7-FPKM	log2FoldChange	pvalue	significant	COG_class_annotation	GO_annotation	KEGG_annotation	KOG_class_annotation	Pfam_annotation	Swissprot_annotation	nr_annotation
ATP-sulfurylase (ATPs)
SETIT_009985mg	8.40502	12.1808	-0.534769	0.0198463	down	--	GO:0005829,cytosol;GO:0000103,sulfate assimilation;GO:0004781,sulfate adenylyltransferase (ATP) activity;GO:0009570,chloroplast stroma	K13811 3'-phosphoadenosine 5'-phosphosulfate synthase [EC:2.7.7.4 2.7.1.25]	--	PF01747:ATP-sulfurylase|PF14306:PUA-like domain	sp|Q43870|APS2_ARATH ATP sulfurylase 2 OS=Arabidopsis thaliana OX=3702 GN=APS2 PE=1 SV=1	gi|514800140|ref|XP_004975003.1|PREDICTED: ATP sulfurylase 2-like isoform X1 [Setaria italica]
Se3_v_CK3
#id	Se3-FPKM	CK3-FPKM	log2FoldChange	pvalue	significant	COG_class_annotation	GO_annotation	KEGG_annotation	KOG_class_annotation	Pfam_annotation	Swissprot_annotation	nr_annotation
methionine synthase (MTR)
SETIT_034326mg	109.521	156.268	-0.531489	0.0171486	down	--	GO:0005829,cytosol;GO:0005507,copper ion binding; GO:0009086,methionine biosynthetic process; GO:0008705,methionine synthase activity;GO:0008270,zinc ion binding;GO:0005777,peroxisome;GO:0009651,response to salt stress;GO:0009941,chloroplast envelope;GO:0003871,5-methyltetrahydropteroyltriglutamate-homocysteine S-methyltransferase activity;GO:0032259,chloroplast stroma;GO:0009570,methylation;GO:0…	K00549 5-methyltetrahydropteroyltriglutamate--homocysteine methyltransferase [EC:2.1.1.14	--	PF01717:Cobalamin-independent synthase, Catalytic domain|PF08267:Cobalamin-independent synthase, N-terminal domain	sp|Q2QLY5|METE1_ORYSJ 5-methyltetrahydropteroyltriglutamate--homocysteine methyltransferase 1 OS=Oryza sativa subsp. japonica OX=39947 GN=Os12g0623900 PE=2 SV=1	gi|514814998|ref|XP_004982263.1| 5-methyltetrahydropteroyltriglutamate--homocysteine methyltransferase-like [Setaria italica]
Se7_v_CK7
#id	Se7-FPKM	CK7-FPKM	log2FoldChange	pvalue	significant	COG_class_annotation	GO_annotation	KEGG_annotation	KOG_class_annotation	Pfam_annotation	Swissprot_annotation	nr_annotation
cysteine desulfurase 1(SL)
SETIT_017143mg	22.9851	13.9929	0.750397	0.000413987	up	--	GO:0018283,iron incorporation into metallo-sulfur cluster;GO:0000302,response to reactive oxygen species;GO:0008483,transaminase activity;GO:0010039,response to iron ion,GO:0001887,selenium compound metabolic process;GO:0055072,iron ion homeostasis;GO:0031071,cysteine desulfurase activity;GO:0010269,response to selenium ion;GO:0009507,chloroplast;GO:0009000,selenocysteine lyase activity;GO:003017…	K11717 cysteine desulfurase / selenocysteine lyase [EC:2.8.1.7 4.4.1.16]	KOG1549,Cysteine desulfurase NFS1	PF00266:Aminotransferase class-V	sp|Q93WX6|CNIF1_ARATH Cysteine desulfurase 1, chloroplastic OS=Arabidopsis thaliana OX=3702 GN=NFS2 PE=1 SV=1	gi|514711498|ref|XP_004952295.1|PREDICTED: cysteine desulfurase 2, chloroplastic-like isoform X1 [Setaria italica]
ATP-sulfurylase (ATPs)
SETIT_009985mg	12.1808	18.0491	-0.536113	0.00161745	down	--	GO:0005829,cytosol;GO:0000103,sulfate assimilation;GO:0004781,sulfate adenylyltransferase (ATP) activity;GO:0009570,chloroplast stroma	K13811 3'-phosphoadenosine 5'-phosphosulfate synthase [EC:2.7.7.4 2.7.1.25]	--	PF01747:ATP-sulfurylase|PF14306:PUA-like domain	sp|Q43870|APS2_ARATH ATP sulfurylase 2 OS=Arabidopsis thaliana OX=3702 GN=APS2 PE=1 SV=1	gi|514800140|ref|XP_004975003.1|PREDICTED: ATP sulfurylase 2-like isoform X1 [Setaria italica]
methionine--tRNA ligase (MET)
SETIT_034790mg	13.319	9.10103	0.58247	0.00492642	up	--	GO:0016023,cytoplasmic membrane-bounded vesicle;GO:0006468,protein phosphorylation;GO:0005524,ATP binding;GO:0016021,integral component of membrane;GO:0004674,protein serine/threonine kinase activity	--	KOG1187,Serine/threonine protein kinase	PF09334:tRNA synthetases class I (M)	sp|Q9M2T9|SYMM_ARATH Methionine--tRNA ligase, chloroplastic/mitochondrial OS=Arabidopsis thaliana OX=3702 GN=OVA1 PE=2 SV=1	gi|514811683|ref|XP_004980636.1|PREDICTED: putative receptor-like protein kinase At3g47110-like [Setaria italica]
SETIT_034298mg	36.9848	23.5757	0.685857	0.00535648	up	--	GO:0005829,cytosol;GO:0004825,methionine-tRNA ligase activity;GO:0005524,ATP binding;GO:0000049,tRNA binding;GO:0046686,response to cadmium ion;GO:0006431,methionyl-tRNA aminoacylation	K01874 methionyl-tRNA synthetase [EC:6.1.1.10]	--	PF01588:Putative tRNA binding domain|PF09334:tRNA synthetases class I (M)	sp|Q9ZTS1|SYM_ORYSJ Probable methionine--tRNA ligase OS=Oryza sativa subsp. japonica OX=39947 GN=Os06g0508700 PE=2 SV=2	gi|514823867|ref|XP_004986592.1|probable methionine--tRNA ligase-like [Setaria italica]
cystathionine beta-lyase (CβL)
SETIT_006353mg	36.5478	24.7829	0.598063	0.0459887	up	--	GO:0019279,L-methionine biosynthetic process from L-homoserine via cystathionine;GO:0004121,cystathionine beta-lyase activity;GO:0009570,chloroplast stroma;GO:0000394,RNA splicing, via endonucleolytic cleavage and ligation;GO:0030170,pyridoxal phosphate binding;	K01760 cystathionine beta-lyase [EC:4.4.1.8]	KOG0053, Cystathionine beta-lyases/cystathionine gamma-synthases	PF01053:Cys/Met metabolism PLP-dependent enzyme	sp|P53780|METC_ARATH Cystathionine beta-lyase, chloroplastic OS=Arabidopsis thaliana OX=3702 GN=At3g57050 PE=1 SV=1	gi|514761142|ref|XP_004964713.1|cystathionine beta-lyase, chloroplastic-like [Setaria italica]

## Sheet: Table S5
Supplementary Table 5 Differentially Expressed Genes (DEGs) involved in Selenium transport were identified among 7 comparisons.
Se5_v_Se3
#id	Se5-FPKM	Se3-FPKM	log2FoldChange	pvalue	significant	COG_class_annotation	GO_annotation	KEGG_annotation	KOG_class_annotation	Pfam_annotation	Swissprot_annotation	nr_annotation
sulfate transport
SETIT_0345881mg	16.6676	39.8754	-1.24962	3.39227e-11	down	--	GO:0016021,integral component of membrane;GO:0008271,secondary active sulfate transmembrane transporter activity;GO:0008272,sulfate transport;GO:0055085,transmembrane transport	K17471 sulfate transporter 3	--	PF00916:Sulfate permease family|PF01740:STAS domain	sp|Q9SV13|SUT31_ARATH Sulfate transporter 3.1 OS=Arabidopsis thaliana OX=3702 GN=SULTR3;1 PE=2 SV=1	gi|514821878|ref|XP_004985613.1|sulfate transporter 3.1-like [Setaria italica]
SETIT_032521mg	11.5318	7.42858	0.641297	0.0384205	up	--	GO:0008272,sulfate transport;GO:0055085,transmembrane transport;GO:0016021,integral component of membrane;GO:0008271,secondary active sulfate transmembrane transporter activity;GO:0009536,plastid	K18059 sulfate transporter 4	--	PF00916:Sulfate permease family	sp|Q9FY46|SUT41_ARATH Sulfate transporter 4.1, chloroplastic OS=Arabidopsis thaliana OX=3702 GN=SULTR4;1 PE=1 SV=1	gi|514727918|ref|XP_004956338.1|sulfate transporter 4.1, chloroplastic-like isoform X1 [Setaria italica]
SETIT_009547mg	3.20835	4.93391	-0.614621	0.00670746	down	--	GO:0008272,sulfate transport;GO:0055085,transmembrane transport;GO:0016021,integral component of membrane;GO:0009630,gravitropism;GO:0008271,secondary active sulfate transmembrane transporter activity	K17471 sulfate transporter 3	--	--	sp|Q9SXS2|SUT33_ARATH Probable sulfate transporter 3.3 OS=Arabidopsis thaliana OX=3702 GN=SULTR3;3 PE=2 SV=2	gi|514804368|ref|XP_004977057.1|probable sulfate transporter 3.3-like [Setaria italica]
SETIT_013382mg	6.91677	4.83745	0.522224	0.00374972	up	--	GO:0008272,sulfate transport;GO:0005886,plasma membrane;GO:0009970,cellular response to sulfate starvation;GO:0055085,transmembrane transport;GO:0080160,selenate transport;GO:0016021,integral component of membrane;GO:0008271,secondary active sulfate transmembrane transporter activity	K17470 sulfate transporter 1, high-affinity	--	PF01740:STAS domain|PF00916:Sulfate permease family	sp|Q9MAX3|SUT12_ARATH Sulfate transporter 1.2 OS=Arabidopsis thaliana OX=3702 GN=SULTR1;2 PE=1 SV=1	gi|514821338|ref|XP_004985349.1| sulfate transporter 1.2-like isoform X1 [Setaria italica]
SETIT_0345882mg	3.76126	9.22855	-1.28842	0.000826143	down	--	GO:0016021,integral component of membrane;GO:0008271,secondary active sulfate transmembrane transporter activity;GO:0008272,sulfate transport;GO:0055085,transmembrane transport	K17471 sulfate transporter 3	--	PF00916:Sulfate permease family	sp|Q9SV13|SUT31_ARATH Sulfate transporter 3.1 OS=Arabidopsis thaliana OX=3702 GN=SULTR3;1 PE=2 SV=1	gi|514821878|ref|XP_004985613.1|sulfate transporter 3.1-like [Setaria italica]
SETIT_000607mg	9.43728	17.4257	-0.875861	4.93576e-10	down	--	GO:0016021,integral component of membrane;GO:0008271,secondary active sulfate transmembrane transporter activity;GO:0008272,sulfate transport;GO:0055085,transmembrane transport	K17471 sulfate transporter 3	--	PF00916:Sulfate permease family|PF01740:STAS domain	sp|Q9SV13|SUT31_ARATH Sulfate transporter 3.1 OS=Arabidopsis thaliana OX=3702 GN=SULTR3;1 PE=2 SV=1	gi|514821878|ref|XP_004985613.1| sulfate transporter 3.1-like [Setaria italica]
phosphate transport
SETIT_016769mg	2.75319	4.53629	-0.707885	0.0188902	down	--	GO:0052543,callose deposition in cell wall;GO:0005315,inorganic phosphate transmembrane transporter activity;GO:0009941,chloroplast envelope;GO:0016117,carotenoid biosynthetic process;GO:0009556,microsporogenesis;GO:0006944,(_); GO:0009673,low-affinity phosphate transmembrane transporter activity;GO:0016020,membrane;GO:0006817,phosphate ion transport	K14640 solute carrier family 20 (sodium-dependent phosphate transporter)	KOG2493,Na+/Pi symporter	PF01384:Phosphate transporter family	sp|Q38954|PHT21_ARATH Inorganic phosphate transporter 2-1, chloroplastic OS=Arabidopsis thaliana OX=3702 GN=PHT2-1 PE=1 SV=1	gi|514714237|ref|XP_004952958.1| inorganic phosphate transporter 2-1, chloroplastic-like [Setaria italica]
SETIT_007427mg	3.26235	1.26787	1.37497	0.0115671	up	--	GO:0005774,vacuolar membrane;GO:0012506,vesicle membrane;GO:0005515,protein binding;GO:0005315,inorganic phosphate transmembrane transporter activity;GO:0035435,phosphate ion transmembrane transport;GO:0010044,response to aluminum ion;GO:0015786,UDP-glucose transport;GO:0016887,ATPase activity;GO:0005460,UDP-glucose transmembrane transporter activity;GO:0006200,obsolete ATP catabolic process;GO:0…	--	KOG2355,Predicted ABC-type transport, ATPase component/CCR4 associated factor	PF00005:ABC transporter	sp|Q0D9V6|STAR1_ORYSJ Protein STAR1 OS=Oryza sativa subsp. japonica OX=39947 GN=STAR1 PE=1 SV=1	gi|514771447|ref|XP_004967253.1| protein STAR1-like [Setaria italica]
SETIT_038747mg	6.17032	1.09871	2.49316	4.5415e-11	up	--	GO:0005773,vacuole;GO:0005886,plasma membrane;GO:0016036,cellular response to phosphate starvation;GO:0055085,transmembrane transport;GO:0005315,inorganic phosphate transmembrane transporter activity;GO:0009737,response to abscisic acid;GO:0016021,integral component of membrane;GO:0006817,phosphate ion transport;GO:0005634,nucleus;GO:0015293,symporter activity	K08176 MFS transporter, PHS family, inorganic phosphate transporter	--	PF00083:Sugar (and other) transporter	sp|Q8H6G9|PHT17_ORYSJ Probable inorganic phosphate transporter 1-7 OS=Oryza sativa subsp. japonica OX=39947 GN=PHT1-7 PE=2 SV=1	gi|514822252|ref|XP_004985795.1|robable inorganic phosphate transporter 1-7-like [Setaria italica]
SETIT_005850mg	1.65652	6.28721	-1.91646	4.785e-11	down	--	GO:0044249,cellular biosynthetic process;GO:1901576,organic substance biosynthetic process;GO:0044238,primary metabolic process;GO:0016021,integral component of membrane;GO:0016036,cellular response to phosphate starvation;GO:0006817,phosphate ion transport;GO:0005886,plasma membrane	--	--	PF03105:SPX domain|PF03124:EXS family	sp|Q651J5|PHO13_ORYSJ Phosphate transporter PHO1-3 OS=Oryza sativa subsp. japonica OX=39947 GN=PHO1-3 PE=2 SV=1	gi|514763857|ref|XP_004965376.1| phosphate transporter PHO1-3-like [Setaria italica]
SETIT_030311mg	8.68451	3.00205	1.53595	1.88155e-06	up	--	GO:0005743,mitochondrial inner membrane;GO:0006810,transport;GO:0016021,integral component of membrane;GO:0009723,response to ethylene;GO:0009651,response to salt stress	K15102 solute carrier family 25 (mitochondrial phosphate transporter), member 3	KOG0767,Mitochondrial phosphate carrier protein	PF00153:Mitochondrial carrier protein	sp|Q9FMU6|MPCP3_ARATH Mitochondrial phosphate carrier protein 3, mitochondrial OS=Arabidopsis thaliana OX=3702 GN=MPT3 PE=1 SV=1	gi|514801740|ref|XP_004975769.1|mitochondrial phosphate carrier protein 3, mitochondrial-like [Setaria italica]
SETIT_035059mg	65.4879	33.3795	0.980628	5.18544e-06	up	--	GO:0005773,vacuole;GO:0005886,plasma membrane;GO:0016036,cellular response to phosphate starvation;GO:0055085,transmembrane transport;GO:0005315,inorganic phosphate transmembrane transporter activity;GO:0009737,response to abscisic acid;GO:0016021,integral component of membrane;GO:0006817,phosphate ion transport;GO:0005634,nucleus;GO:0015293,symporter activity	K08176 MFS transporter, PHS family, inorganic phosphate transporter	--	PF00083:Sugar (and other) transporter	sp|Q8H6G8|PHT18_ORYSJ Probable inorganic phosphate transporter 1-8 OS=Oryza sativa subsp. japonica OX=39947 GN=PHT1-8 PE=2 SV=1	gi|514816524|ref|XP_004983000.1|probable inorganic phosphate transporter 1-8-like [Setaria italica]
SETIT_007115mg	12.6127	6.47732	0.969699	0.000154946	up	--	GO:0005774,vacuolar membrane;GO:0012506,vesicle membrane;GO:0005515,protein binding;GO:0005315,inorganic phosphate transmembrane transporter activity;GO:0035435,phosphate ion transmembrane transport;GO:0010044,response to aluminum ion;GO:0015786,UDP-glucose transport;GO:0016887,ATPase activity;GO:0005460,UDP-glucose transmembrane transporter activity;GO:0006200,obsolete ATP catabolic process;GO:0…	--	--	--	sp|Q0D9V6|STAR1_ORYSJ Protein STAR1 OS=Oryza sativa subsp. japonica OX=39947 GN=STAR1 PE=1 SV=1	gi|514771447|ref|XP_004967253.1|protein STAR1-like [Setaria italica]
SETIT_035047mg	10.6517	5.57079	0.941002	0.000303964	up	--	GO:0005773,vacuole;GO:0005886,plasma membrane;GO:0016036,cellular response to phosphate starvation;GO:0055085,transmembrane transport;GO:0005315,inorganic phosphate transmembrane transporter activity;GO:0009737,response to abscisic acid;GO:0016021,integral component of membrane;GO:0006817,phosphate ion transport;GO:0005634,nucleus;GO:0015293,symporter activity	K08176 MFS transporter, PHS family, inorganic phosphate transporter	--	PF00083:Sugar (and other) transporter	sp|Q8H074|PT112_ORYSJ Probable inorganic phosphate transporter 1-12 OS=Oryza sativa subsp. japonica OX=39947 GN=PHT1-12 PE=2 SV=1	gi|514822017|ref|XP_004985679.1| probable inorganic phosphate transporter 1-12-like [Setaria italica]
amino acid transport
SETIT_035020mg	4.37514	16.5601	-1.91081	9.5535e-21	down	--	GO:0016020,membrane;GO:0005739,mitochondrion	--	--	PF03222:Tryptophan/tyrosine permease family	--	gi|514820581|ref|XP_004984977.1| uncharacterized protein LOC101753931 [Setaria italica]
SETIT_021791mg	6.06395	9.13603	-0.582601	0.0424418	down	--	GO:0010075,regulation of meristem growth;GO:0003333,amino acid transmembrane transport;GO:0005886,plasma membrane;GO:0015171,amino acid transmembrane transporter activity;GO:0016021,integral component of membrane	--	KOG1303,Amino acid transporters	PF01490:Transmembrane amino acid transporter protein	sp|Q9SX98|LHTL8_ARATH Lysine histidine transporter-like 8 OS=Arabidopsis thaliana OX=3702 GN=AATL1 PE=1 SV=1	gi|514803215|ref|XP_004976496.1|lysine histidine transporter-like 8-like [Setaria italica]
SETIT_014529mg	15.7219	27.6879	-0.807246	0.00334756	down	--	GO:0016021,integral component of membrane	--	KOG1303,Amino acid transporters	--	sp|Q9FHH5|GDU3_ARATH Protein GLUTAMINE DUMPER 3 OS=Arabidopsis thaliana OX=3702 GN=GDU3 PE=1 SV=1	gi|514786037|ref|XP_004970987.1|LOW QUALITY PROTEIN: proline transporter 1-like [Setaria italica]
SETIT_029675mg	33.7408	21.3271	0.670461	0.00412392	up	--	GO:0016023,cytoplasmic membrane-bounded vesicle;GO:0016021,integral component of membrane	--	KOG1303,Amino acid transporters	PF01490:Transmembrane amino acid transporter protein	sp|P92934|AAP6_ARATH Amino acid permease 6 OS=Arabidopsis thaliana OX=3702 GN=AAP6 PE=1 SV=1	gi|514804566|ref|XP_004977155.1|amino acid permease 6-like [Setaria italica]
SETIT_009998mg	15.7491	24.1692	-0.607182	0.034493	down	--	GO:0016021,integral component of membrane	--	KOG1303,Amino acid transporters	PF01490:Transmembrane amino acid transporter protein	sp|Q39134|AAP3_ARATH Amino acid permease 3 OS=Arabidopsis thaliana OX=3702 GN=AAP3 PE=1 SV=2	gi|514808151|ref|XP_004978920.1| amino acid permease 3-like [Setaria italica]
SETIT_001325mg	2.64073	1.00963	1.38219	0.00630003	up	--	GO:0016021,integral component of membrane	--	KOG1303,Amino acid transporters	PF01490:Transmembrane amino acid transporter protein	sp|P92934|AAP6_ARATH Amino acid permease 6 OS=Arabidopsis thaliana OX=3702 GN=AAP6 PE=1 SV=1	gi|514785323|ref|XP_004970810.1|amino acid permease 8-like [Setaria italica]
SETIT_026295mg	20.6845	31.9339	-0.618611	0.00427407	down	--	GO:0016126,sterol biosynthetic process;GO:0009825,multidimensional cell growth;GO:0010311,lateral root formation;GO:0048829,root cap development;GO:0010328,auxin influx transmembrane transporter activity;GO:0016021,integral component of membrane;GO:0060919,auxin influx;GO:0043481,anthocyanin accumulation in tissues in response to UV light;GO:0048767,root hair elongation;GO:0006084,acetyl-CoA meta…	K13946 auxin influx carrier (AUX1 LAX family)	KOG1303,Amino acid transporters	PF01490:Transmembrane amino acid transporter protein	sp|Q53JG7|LAX14_ORYSJ Putative auxin transporter-like protein 4 OS=Oryza sativa subsp. japonica OX=39947 GN=Os11g0169200 PE=3 SV=1	gi|514807879|ref|XP_004978788.1|putative auxin transporter-like protein 4-like isoform X1 [Setaria italica]
SETIT_034651mg	8.80582	12.61	-0.508172	0.00330062	down	--	GO:0003333,amino acid transmembrane transport;GO:0009705,plant-type vacuole membrane;GO:0005886,plasma membrane;GO:0015171,amino acid transmembrane transporter activity;GO:0016021,integral component of membrane;GO:0005739,mitochondrion	K13863 solute carrier family 7 (cationic amino acid transporter), member 1	KOG1286,Amino acid transporters	PF13906:C-terminus of AA_permease|PF13520:Amino acid permease	sp|Q9ASS7|CAAT2_ARATH Cationic amino acid transporter 2, vacuolar OS=Arabidopsis thaliana OX=3702 GN=CAT2 PE=1 SV=1	gi|514815061|ref|XP_004982294.1|cationic amino acid transporter 2, vacuolar-like [Setaria italica]
SETIT_009986mg	26.2936	13.7479	0.943628	0.000901294	up	--	GO:0016021,integral component of membrane	--	KOG1303,Amino acid transporters	PF01490:Transmembrane amino acid transporter protein	sp|Q39134|AAP3_ARATH Amino acid permease 3 OS=Arabidopsis thaliana OX=3702 GN=AAP3 PE=1 SV=2	gi|514808151|ref|XP_004978920.1|amino acid permease 3-like [Setaria italica]
SETIT_001031mg	7.41722	3.20318	1.21715	0.00136713	up	--	GO:0003333,amino acid transmembrane transport;GO:0015171,amino acid transmembrane transporter activity;GO:0016021,integral component of membrane	--	KOG1289,Amino acid transporters	PF13520:Amino acid permease	sp|Q9ZU50|BAT1_ARATH Amino-acid permease BAT1 OS=Arabidopsis thaliana OX=3702 GN=BAT1 PE=2 SV=2	gi|514807504|ref|XP_004978605.1|amino-acid permease BAT1 homolog [Setaria italica]
SETIT_001364mg	12.6288	6.95482	0.870439	0.00166373	up	--	GO:0016023,cytoplasmic membrane-bounded vesicle;GO:0016021,integral component of membrane	--	KOG1305,Amino acid transporter protein	PF01490:Transmembrane amino acid transporter protein	sp|Q9LYM2|AVT6C_ARATH Amino acid transporter AVT6C OS=Arabidopsis thaliana OX=3702 GN=AVT6C PE=2 SV=1	gi|514783713|ref|XP_004970412.1| probable sodium-coupled neutral amino acid transporter 6-like isoform X3 [Setaria italica]
SETIT_000719mg	3.48419	5.70345	-0.701135	0.00311282	down	--	GO:0043091,L-arginine import;GO:0015326,(__)GO:0003333,amino acid transmembrane transport;GO:0015189,L-lysine transmembrane transporter activity;GO:0005886,plasma membrane;GO:0015181,arginine transmembrane transporter activity;GO:0016021,integral component of membrane;GO:0015819,lysine transport;GO:0051938,L-glutamate import;GO:0005313,L-glutamate transmembrane transporter activity	K03294 basic amino acid/polyamine antiporter, APA family	KOG1286,Amino acid transporters	PF13906:C-terminus of AA_permease|PF13520:Amino acid permease	sp|O64759|CAAT5_ARATH Cationic amino acid transporter 5 OS=Arabidopsis thaliana OX=3702 GN=CAT5 PE=1 SV=1	gi|514817551|ref|XP_004983495.1|cationic amino acid transporter 5-like [Setaria italica]
SETIT_009827mg	21.8483	10.8164	1.02078	0.00329992	up	--	GO:0003333,amino acid transmembrane transport;GO:0015171,amino acid transmembrane transporter activity;GO:0016021,integral component of membrane	--	KOG1289,Amino acid transporters	PF13520:Amino acid permease	sp|Q9ZU50|BAT1_ARATH Amino-acid permease BAT1 OS=Arabidopsis thaliana OX=3702 GN=BAT1 PE=2 SV=2	gi|514807504|ref|XP_004978605.1| amino-acid permease BAT1 homolog [Setaria italica]
SETIT_0218801mg	9.72134	18.5542	-0.921531	0.000860691	down	--	GO:0005886,plasma membrane;GO:0006865,amino acid transport;GO:0016021,integral component of membrane;GO:0009734,auxin-activated signaling pathway;GO:0048829,root cap development;GO:0015293,symporter activity	K13946 auxin influx carrier (AUX1 LAX family)	KOG1303,Amino acid transporters	PF01490:Transmembrane amino acid transporter protein	sp|Q688J2|LAX12_ORYSJ Auxin transporter-like protein 2 OS=Oryza sativa subsp. japonica OX=39947 GN=Os05g0447200 PE=2 SV=1	gi|514749659|ref|XP_004961913.1|auxin transporter-like protein 2-like isoform X1 [Setaria italica]
SETIT_030354mg	11.4853	5.04479	1.1973	4.55417e-05	up	--	GO:0015801,aromatic amino acid transport;GO:0009624,response to nematode;GO:0003333,amino acid transmembrane transport;GO:0015175,neutral amino acid transmembrane transporter activity;GO:0015173,aromatic amino acid transmembrane transporter activity;GO:0015804,neutral amino acid transport;GO:0016021,integral component of membrane	K14209 solute carrier family 36 (proton-coupled amino acid transporter)	KOG1304,Amino acid transporters	PF01490:Transmembrane amino acid transporter protein	sp|Q9SF09|ANT1_ARATH Amino acid transporter ANT1 OS=Arabidopsis thaliana OX=3702 GN=ANT1 PE=1 SV=1	gi|219362401|ref|NP_001136691.1|uncharacterized protein LOC100216823 [Zea mays]
SETIT_016920mg	20.1779	32.166	-0.665173	5.67792e-05	down	--	GO:0003333,amino acid transmembrane transport;GO:0005886,plasma membrane;GO:0015171,amino acid transmembrane transporter activity;GO:0005774,vacuolar membrane;GO:0016021,integral component of membrane	K15015 solute carrier family 32 (vesicular inhibitory amino acid transporter)	KOG1303,Amino acid transporters	PF01490:Transmembrane amino acid transporter protein	sp|O80668|AVT1A_ARATH Amino acid transporter AVT1A OS=Arabidopsis thaliana OX=3702 GN=AVT1A PE=2 SV=2	gi|514808698|ref|XP_004979185.1|vacuolar amino acid transporter 1-like [Setaria italica]
SETIT_016787mg	9.28094	3.93557	1.24366	0.000166357	up	--	GO:0016021,integral component of membrane	K15015 solute carrier family 32 (vesicular inhibitory amino acid transporter)	KOG1303,Amino acid transporters	PF01490:Transmembrane amino acid transporter protein	sp|F4IUW3|AVT1C_ARATH Amino acid transporter AVT1C OS=Arabidopsis thaliana OX=3702 GN=AVT1C PE=1 SV=1	gi|514808698|ref|XP_004979185.1| vacuolar amino acid transporter 1-like [Setaria italica]
SETIT_037737mg	6.33964	1.8493	1.79491	0.000317809	up	--	GO:0016021,integral component of membrane	--	--	PF02466:Tim17/Tim22/Tim23/Pmp24 family	sp|Q0WMZ5|OP162_ARATH Outer envelope pore protein 16-2, chloroplastic OS=Arabidopsis thaliana OX=3702 GN=OEP162 PE=2 SV=1	gi|514819880|ref|XP_004984632.1,outer envelope pore protein 16-2, chloroplastic-like [Setaria italica]
SETIT_017299mg	34.474	14.0359	1.30285	0.000440517	up	--	GO:0016021,integral component of membrane	K14209 solute carrier family 36 (proton-coupled amino acid transporter)	KOG1304,Amino acid transporters	PF01490:Transmembrane amino acid transporter protein	sp|F4ILY9|AVT3B_ARATH Amino acid transporter AVT3B OS=Arabidopsis thaliana OX=3702 GN=AVT3B PE=2 SV=1	gi|514716101|ref|XP_004953413.1|proton-coupled amino acid transporter 3-like [Setaria italica]
SETIT_006252mg	16.7681	9.94733	0.759626	0.000425052	up	--	GO:0016021,integral component of membrane	--	KOG1303,Amino acid transporters	PF01490:Transmembrane amino acid transporter protein	sp|P92934|AAP6_ARATH Amino acid permease 6 OS=Arabidopsis thaliana OX=3702 GN=AAP6 PE=1 SV=1	gi|514804566|ref|XP_004977155.1| amino acid permease 6-like [Setaria italica]
SETIT_035069mg	6.37156	13.1425	-1.03467	0.000538797	down	--	GO:0009624,response to nematode;GO:0005886,plasma membrane;GO:0006865,amino acid transport;GO:0016021,integral component of membrane;GO:0009734,auxin-activated signaling pathway;GO:0048829,root cap development;GO:0015293,symporter activity	K13946 auxin influx carrier (AUX1 LAX family)	KOG1303,Amino acid transporters	PF01490:Transmembrane amino acid transporter protein	sp|Q7XGU4|LAX13_ORYSJ Auxin transporter-like protein 3 OS=Oryza sativa subsp. japonica OX=39947 GN=Os10g0147400 PE=2 SV=1	gi|514820682|ref|XP_004985027.1|auxin transporter-like protein 3-like [Setaria italica]
SETIT_021862mg	16.16	37.6822	-1.21347	6.02039e-06	down	--	GO:0016021,integral component of membrane	--	KOG1303,Amino acid transporters	PF01490:Transmembrane amino acid transporter protein	sp|Q39134|AAP3_ARATH Amino acid permease 3 OS=Arabidopsis thaliana OX=3702 GN=AAP3 PE=1 SV=2	gi|514750134|ref|XP_004962032.1|amino acid permease 3-like isoform X1 [Setaria italica]
SETIT_017155mg	11.0842	4.64673	1.26419	3.93612e-09	up	--	GO:0005773,vacuole;GO:0016021,integral component of membrane;GO:0005886,plasma membrane	K14207 solute carrier family 38 (sodium-coupled neutral amino acid transporter), member 2	KOG1305,Amino acid transporter protein	PF01490:Transmembrane amino acid transporter protein	sp|Q9LI61|AVT6A_ARATH Amino acid transporter AVT6A OS=Arabidopsis thaliana OX=3702 GN=AVT6A PE=2 SV=1	gi|514708746|ref|XP_004951614.1|sodium-coupled neutral amino acid transporter 5-like [Setaria italica]
SETIT_035200mg	7.29104	19.9469	-1.44322	2.30449e-07	down	--	GO:0016021,integral component of membrane;GO:0048829,root cap development;GO:0009624,response to nematode	K13946 auxin influx carrier (AUX1 LAX family)	KOG1303,Amino acid transporters	PF01490:Transmembrane amino acid transporter protein	sp|Q9S836|LAX2_ARATH Auxin transporter-like protein 2 OS=Arabidopsis thaliana OX=3702 GN=LAX2 PE=2 SV=1	gi|514820682|ref|XP_004985027.1| auxin transporter-like protein 3-like [Setaria italica]
SETIT_026229mg	7.96002	2.10003	1.92479	3.01907e-07	up	--	GO:0015185,gamma-aminobutyric acid transmembrane transporter activity;GO:0015819,lysine transport;GO:0015812,gamma-aminobutyric acid transport;GO:0005739,mitochondrion;GO:0016021,integral component of membrane;GO:0015189,L-lysine transmembrane transporter activity;GO:0003333,amino acid transmembrane transport;GO:0015180,L-alanine transmembrane transporter activity;GO:0015813,L-glutamate transport…	--	KOG1289,Amino acid transporters	PF13520:Amino acid permease	sp|B9EXZ6|BAT1_ORYSJ Amino-acid permease BAT1 homolog OS=Oryza sativa subsp. japonica OX=39947 GN=BAT1 PE=2 SV=1	gi|514807504|ref|XP_004978605.1| amino-acid permease BAT1 homolog [Setaria italica]
SETIT_013742mg	7.15047	2.24262	1.67886	1.32017e-06	up	--	GO:0043090,amino acid import;GO:0005886,plasma membrane;GO:0016021,integral component of membrane;GO:0009536,plastid;GO:0080167,response to karrikin	--	KOG1303,Amino acid transporters	PF01490:Transmembrane amino acid transporter protein	sp|Q9FKS8|LHT1_ARATH Lysine histidine transporter 1 OS=Arabidopsis thaliana OX=3702 GN=LHT1 PE=1 SV=1	gi|514794601|ref|XP_004973098.1|lysine histidine transporter 1-like [Setaria italica]
SETIT_025200mg	8.358	1.40052	2.57401	3.81419e-09	up	--	GO:0010363,regulation of plant-type hypersensitive response;GO:0015819,lysine transport;GO:0016021,integral component of membrane;GO:0015189,L-lysine transmembrane transporter activity;GO:0015696,ammonium transport;GO:0051938,L-glutamate import;GO:0003333,amino acid transmembrane transport;GO:0006862,nucleotide transport;GO:0015326,(__);GO:0006612,protein targeting to membrane;GO:0006944,(__);GO:…	--	KOG1286,Amino acid transporters	PF13520:Amino acid permease|PF13906:C-terminus of AA_permease	sp|Q84MA5|CAAT1_ARATH Cationic amino acid transporter 1 OS=Arabidopsis thaliana OX=3702 GN=CAT1 PE=1 SV=1	gi|514759135|ref|XP_004964213.1| cationic amino acid transporter 1-like [Setaria italica]
SETIT_013740mg	16.4363	5.0502	1.70773	3.73707e-09	up	--	GO:0043090,amino acid import;GO:0005886,plasma membrane;GO:0016021,integral component of membrane;GO:0009536,plastid;GO:0080167,response to karrikin	--	KOG1303,Amino acid transporters	PF01490:Transmembrane amino acid transporter protein	sp|Q9FKS8|LHT1_ARATH Lysine histidine transporter 1 OS=Arabidopsis thaliana OX=3702 GN=LHT1 PE=1 SV=1	gi|514794073|ref|XP_004972971.1|lysine histidine transporter 1-like isoform X3 [Setaria italica]
SETIT_021976mg	24.3098	8.03258	1.60531	2.72415e-09	up	--	GO:0016021,integral component of membrane;GO:0006865,amino acid transport;GO:0005275,amine transmembrane transporter activity	--	KOG1303,Amino acid transporters	PF01490:Transmembrane amino acid transporter protein	sp|Q9FF99|AAP7_ARATH Probable amino acid permease 7 OS=Arabidopsis thaliana OX=3702 GN=AAP7 PE=2 SV=1	gi|514742487|ref|XP_004960155.1|probable amino acid permease 7-like [Setaria italica]
SETIT_034783mg	19.8355	5.16069	1.94784	3.91613e-13	up	--	GO:0010363,regulation of plant-type hypersensitive response;GO:0015819,lysine transport;GO:0016021,integral component of membrane;GO:0015189,L-lysine transmembrane transporter activity;GO:0015696,ammonium transport;GO:0051938,L-glutamate import;GO:0003333,amino acid transmembrane transport;GO:0006862,nucleotide transport;GO:0015326,(__);GO:0006612,protein targeting to membrane;GO:0006944,(__);GO:…	K03294 basic amino acid/polyamine antiporter, APA family	KOG1286,Amino acid transporters	PF13520:Amino acid permease|PF13906:C-terminus of AA_permease	sp|Q84MA5|CAAT1_ARATH Cationic amino acid transporter 1 OS=Arabidopsis thaliana OX=3702 GN=CAT1 PE=1 SV=1	gi|514815148|ref|XP_004982336.1|uncharacterized protein LOC101754459 [Setaria italica]
SETIT_013741mg	53.0525	16.0723	1.7294	1.03038e-14	up	--	GO:0043090,amino acid import;GO:0005886,plasma membrane;GO:0016021,integral component of membrane;GO:0009536,plastid;GO:0080167,response to karrikin	--	KOG1303,Amino acid transporters	PF01490:Transmembrane amino acid transporter protein	sp|Q9FKS8|LHT1_ARATH Lysine histidine transporter 1 OS=Arabidopsis thaliana OX=3702 GN=LHT1 PE=1 SV=1	gi|514794601|ref|XP_004973098.1| lysine histidine transporter 1-like [Setaria italica]
SETIT_001036mg	7.93981	1.26301	2.65124	7.54037e-13	up	--	GO:0003333,amino acid transmembrane transport;GO:0015171,amino acid transmembrane transporter activity;GO:0016021,integral component of membrane	--	KOG1289,Amino acid transporters	PF13520:Amino acid permease	sp|B9EXZ6|BAT1_ORYSJ Amino-acid permease BAT1 homolog OS=Oryza sativa subsp. japonica OX=39947 GN=BAT1 PE=2 SV=1	gi|514786998|ref|XP_004971226.1|amino-acid permease BAT1 homolog isoform X1 [Setaria italica]
SETIT_001363mg	28.867	12.9634	1.16263	1.08892e-12	up	--	GO:0015185,gamma-aminobutyric acid transmembrane transporter activity;GO:0016021,integral component of membrane;GO:0005275,amine transmembrane transporter activity;GO:0015812,gamma-aminobutyric acid transport	--	KOG1303,Amino acid transporters	PF01490:Transmembrane amino acid transporter protein	sp|F4HW02|GAT1_ARATH GABA transporter 1 OS=Arabidopsis thaliana OX=3702 GN=GAT1 PE=1 SV=1	gi|514816891|ref|XP_004983180.1|GABA transporter 1-like [Setaria italica]
nitrate transporter
SETIT_001188mg	10.7585	3.29338	1.71173	2.88736e-10	up	--	GO:0055085,transmembrane transport;GO:0016021,integral component of membrane	--	KOG2615,Permease of the major facilitator superfamily	PF07690:MFS_1	--	gi|514773197|ref|XP_004967681.1|probable peptide/nitrate transporter At3g43790-like isoform X1 [Setaria italica]
SETIT_018370mg	6.94399	1.93435	1.85046	0.000221405	up	--	GO:0009611,response to wounding;GO:0016023,cytoplasmic membrane-bounded vesicle;GO:0005886,plasma membrane;GO:0015706,nitrate transport;GO:0010167,response to nitrate;GO:0015112,nitrate transmembrane transporter activity	--	--	PF16974:NAR2	--	gi|514714319|ref|XP_004952978.1|high-affinity nitrate transporter 3.1-like [Setaria italica]
SETIT_018372mg	4.51618	1.55212	1.55593	6.26777e-05	up	--	GO:0009611,response to wounding;GO:0016023,cytoplasmic membrane-bounded vesicle;GO:0005886,plasma membrane;GO:0015706,nitrate transport;GO:0010167,response to nitrate;GO:0015112,nitrate transmembrane transporter activity	--	--	PF16974:NAR2	--	gi|514714319|ref|XP_004952978.1|high-affinity nitrate transporter 3.1-like [Setaria italica]
Se7_v_Se5
#id	Se7-FPKM	Se5-FPKM	log2FoldChange	pvalue	significant	COG_class_annotation	GO_annotation	KEGG_annotation	KOG_class_annotation	Pfam_annotation	Swissprot_annotation	nr_annotation
sulfate transport
SETIT_005997mg	24.3326	12.7129	0.919817	3.97723e-07	up	--	GO:0008272,sulfate transport;GO:0009506,plasmodesma;GO:0055085,transmembrane transport;GO:0016021,integral component of membrane;GO:0008271,secondary active sulfate transmembrane transporter activity	K17471 sulfate transporter 3	--	PF01740:STAS domain|PF00916:Sulfate permease family	sp|Q9LW86|SUT34_ARATH Probable sulfate transporter 3.4 OS=Arabidopsis thaliana OX=3702 GN=SULTR3;4 PE=2 SV=1	gi|514760390|ref|XP_004964529.1|probable sulfate transporter 3.4-like isoform X2 [Setaria italica]
SETIT_032521mg	6.57008	11.5318	-0.828336	0.0138603	down	--	GO:0008272,sulfate transport;GO:0055085,transmembrane transport;GO:0016021,integral component of membrane;GO:0008271,secondary active sulfate transmembrane transporter activity;GO:0009536,plastid	K18059 sulfate transporter 4	--	PF00916:Sulfate permease family	sp|Q9FY46|SUT41_ARATH Sulfate transporter 4.1, chloroplastic OS=Arabidopsis thaliana OX=3702 GN=SULTR4;1 PE=1 SV=1	gi|514727918|ref|XP_004956338.1|sulfate transporter 4.1, chloroplastic-like isoform X1 [Setaria italica]
SETIT_014081mg	82.3742	120.227	-0.562918	0.0115787	down	--	GO:0005310,dicarboxylic acid transmembrane transporter activity;GO:0006835,dicarboxylic acid transport;GO:0055085,transmembrane transport;GO:0006839,mitochondrial transport;GO:0016021,integral component of membrane;GO:0031966,mitochondrial membrane	K15104 solute carrier family 25 (mitochondrial oxoglutarate transporter), member 11	KOG0759,Mitochondrial oxoglutarate/malate carrier proteins	PF00153:Mitochondrial carrier protein	sp|Q9SJY5|PUMP5_ARATH Mitochondrial uncoupling protein 5 OS=Arabidopsis thaliana OX=3702 GN=PUMP5 PE=2 SV=1	gi|514797069|ref|XP_004973706.1|mitochondrial uncoupling protein 5-like [Setaria italica]
SETIT_034596mg	4.20721	2.62012	0.66664	0.00678797	up	--	GO:0008272,sulfate transport;GO:0005886,plasma membrane;GO:0009970,cellular response to sulfate starvation;GO:0055085,transmembrane transport;GO:0080160,selenate transport;GO:0016021,integral component of membrane;GO:0008271,secondary active sulfate transmembrane transporter activity	K17470 sulfate transporter 1, high-affinity	--	PF00916:Sulfate permease family|PF01740:STAS domain	sp|Q9MAX3|SUT12_ARATH Sulfate transporter 1.2 OS=Arabidopsis thaliana OX=3702 GN=SULTR1;2 PE=1 SV=1	gi|514821338|ref|XP_004985349.1|sulfate transporter 1.2-like isoform X1 [Setaria italica]
phosphate transport
SETIT_036238mg	20.1618	12.4393	0.686898	0.0470465	up	--	GO:0016021,integral component of membrane;GO:0005618,cell wall;GO:0005739,mitochondrion;GO:0009507,chloroplast;GO:0006810,transport;GO:0005886,plasma membrane	K15102 solute carrier family 25 (mitochondrial phosphate transporter), member 3	KOG0767,Mitochondrial phosphate carrier protein	PF00153:Mitochondrial carrier protein	sp|Q9FMU6|MPCP3_ARATH Mitochondrial phosphate carrier protein 3, mitochondrial OS=Arabidopsis thaliana OX=3702 GN=MPT3 PE=1 SV=1	gi|514820027|ref|XP_004984704.1| mitochondrial phosphate carrier protein 3, mitochondrial-like isoform X1 [Setaria italica]
SETIT_007115mg	8.84381	12.6127	-0.527979	0.0292786	down	--	GO:0005774,vacuolar membrane;GO:0012506,vesicle membrane;GO:0005515,protein binding;GO:0005315,inorganic phosphate transmembrane transporter activity;GO:0035435,phosphate ion transmembrane transport;GO:0010044,response to aluminum ion;GO:0015786,UDP-glucose transport;GO:0016887,ATPase activity;GO:0005460,UDP-glucose transmembrane transporter activity;GO:0006200,obsolete ATP catabolic process;GO:0…	--	--	--	sp|Q0D9V6|STAR1_ORYSJ Protein STAR1 OS=Oryza sativa subsp. japonica OX=39947 GN=STAR1 PE=1 SV=1	gi|514771447|ref|XP_004967253.1|protein STAR1-like [Setaria italica]
SETIT_030311mg	3.02767	8.68451	-1.53708	1.42229e-07	down	--	GO:0005743,mitochondrial inner membrane;GO:0006810,transport;GO:0016021,integral component of membrane;GO:0009723,response to ethylene;GO:0009651,response to salt stress	K15102 solute carrier family 25 (mitochondrial phosphate transporter), member 3	KOG0767,Mitochondrial phosphate carrier protein	PF00153:Mitochondrial carrier protein	sp|Q9FMU6|MPCP3_ARATH Mitochondrial phosphate carrier protein 3, mitochondrial OS=Arabidopsis thaliana OX=3702 GN=MPT3 PE=1 SV=1	gi|514801740|ref|XP_004975769.1|mitochondrial phosphate carrier protein 3, mitochondrial-like [Setaria italica]
SETIT_005997mg	24.3326	12.7129	0.919817	3.97723e-07	up	--	GO:0008272,sulfate transport;GO:0009506,plasmodesma;GO:0055085,transmembrane transport;GO:0016021,integral component of membrane;GO:0008271,secondary active sulfate transmembrane transporter activity	K17471 sulfate transporter 3	--	PF01740:STAS domain|PF00916:Sulfate permease family	sp|Q9LW86|SUT34_ARATH Probable sulfate transporter 3.4 OS=Arabidopsis thaliana OX=3702 GN=SULTR3;4 PE=2 SV=1	gi|514760390|ref|XP_004964529.1|probable sulfate transporter 3.4-like isoform X2 [Setaria italica]
SETIT_035059mg	35.3815	65.4879	-0.903917	4.43665e-05	down	--	GO:0005773,vacuole;GO:0005886,plasma membrane;GO:0016036,cellular response to phosphate starvation;GO:0055085,transmembrane transport;GO:0005315,inorganic phosphate transmembrane transporter activity;GO:0009737,response to abscisic acid;GO:0016021,integral component of membrane;GO:0006817,phosphate ion transport;GO:0005634,nucleus;GO:0015293,symporter activity	K08176 MFS transporter, PHS family, inorganic phosphate transporter	--	PF00083:Sugar (and other) transporter	sp|Q8H6G8|PHT18_ORYSJ Probable inorganic phosphate transporter 1-8 OS=Oryza sativa subsp. japonica OX=39947 GN=PHT1-8 PE=2 SV=1	gi|514816524|ref|XP_004983000.1|probable inorganic phosphate transporter 1-8-like [Setaria italica]
SETIT_005850mg	2.71828	1.65652	0.697688	0.0235943	up	--	GO:0044249,cellular biosynthetic process;GO:1901576,organic substance biosynthetic process;GO:0044238,primary metabolic process;GO:0016021,integral component of membrane;GO:0016036,cellular response to phosphate starvation;GO:0006817,phosphate ion transport;GO:0005886,plasma membrane	--	--	PF03105:SPX domain|PF03124:EXS family	sp|Q651J5|PHO13_ORYSJ Phosphate transporter PHO1-3 OS=Oryza sativa subsp. japonica OX=39947 GN=PHO1-3 PE=2 SV=1	gi|514763857|ref|XP_004965376.1| phosphate transporter PHO1-3-like [Setaria italica]
SETIT_010426mg	39.6076	24.0221	0.703455	0.0014151	up	--	GO:0005743,mitochondrial inner membrane;GO:0005886,plasma membrane;GO:0005515,protein binding;GO:0005618,cell wall;GO:0006810,transport;GO:0016021,integral component of membrane;GO:0009507,chloroplast	K15102 solute carrier family 25 (mitochondrial phosphate transporter), member 3	--	PF00153:Mitochondrial carrier protein	sp|Q9FMU6|MPCP3_ARATH Mitochondrial phosphate carrier protein 3, mitochondrial OS=Arabidopsis thaliana OX=3702 GN=MPT3 PE=1 SV=1	gi|514801740|ref|XP_004975769.1|mitochondrial phosphate carrier protein 3, mitochondrial-like [Setaria italica]
SETIT_014081mg	82.3742	120.227	-0.562918	0.0115787	down	--	GO:0005310,dicarboxylic acid transmembrane transporter activity;GO:0006835,dicarboxylic acid transport;GO:0055085,transmembrane transport;GO:0006839,mitochondrial transport;GO:0016021,integral component of membrane;GO:0031966,mitochondrial membrane	K15104 solute carrier family 25 (mitochondrial oxoglutarate transporter), member 11	KOG0759,Mitochondrial oxoglutarate/malate carrier proteins	PF00153:Mitochondrial carrier protein	sp|Q9SJY5|PUMP5_ARATH Mitochondrial uncoupling protein 5 OS=Arabidopsis thaliana OX=3702 GN=PUMP5 PE=2 SV=1	gi|514797069|ref|XP_004973706.1|mitochondrial uncoupling protein 5-like [Setaria italica]
amino acid transport
SETIT_001577mg	7.33655	3.55161	1.04096	0.0445367	up	--	GO:0016021,integral component of membrane	K15015 solute carrier family 32 (vesicular inhibitory amino acid transporter)	KOG1303,Amino acid transporters	PF01490:Transmembrane amino acid transporter protein	sp|Q9FN04|AAP4_ARATH Amino acid permease 4 OS=Arabidopsis thaliana OX=3702 GN=AAP4 PE=1 SV=1	gi|514785323|ref|XP_004970810.1 Nr PREDICTED: amino acid permease 8-like [Setaria italica]
SETIT_012186mg	11.6017	18.3293	-0.675622	0.0374673	down	--	GO:0016021,integral component of membrane	K14209 solute carrier family 36 (proton-coupled amino acid transporter)	KOG1304,Amino acid transporters	PF01490:Transmembrane amino acid transporter protein	sp|Q9SVG0|AVT3C_ARATH Amino acid transporter AVT3C OS=Arabidopsis thaliana OX=3702 GN=AVT3C PE=1 SV=1	gi|241939526|gb|EES12671.1|hypothetical protein SORBIDRAFT_06g025480 [Sorghum bicolor]
SETIT_010023mg	10.943	16.6239	-0.620925	0.0236899	down	--	GO:0016021,integral component of membrane	--	KOG1303,Amino acid transporters	PF01490:Transmembrane amino acid transporter protein	sp|P92934|AAP6_ARATH Amino acid permease 6 OS=Arabidopsis thaliana OX=3702 GN=AAP6 PE=1 SV=1	gi|514804566|ref|XP_004977155.1|amino acid permease 6-like [Setaria italica]
SETIT_027550mg	22.7441	36.172	-0.689944	0.0469741	down	--	GO:0016021,integral component of membrane	--	KOG1303,Amino acid transporters	PF01490:Transmembrane amino acid transporter protein	sp|Q39134|AAP3_ARATH Amino acid permease 3 OS=Arabidopsis thaliana OX=3702 GN=AAP3 PE=1 SV=2	gi|514808151|ref|XP_004978920.1| amino acid permease 3-like [Setaria italica]
SETIT_037737mg	85.9592	6.33964	3.75197	4.43455e-18	up	--	GO:0016021,integral component of membrane	--	--	PF02466:Tim17/Tim22/Tim23/Pmp24 family	sp|Q0WMZ5|OP162_ARATH Outer envelope pore protein 16-2, chloroplastic OS=Arabidopsis thaliana OX=3702 GN=OEP162 PE=2 SV=1	gi|514819880|ref|XP_004984632.1,outer envelope pore protein 16-2, chloroplastic-like [Setaria italica]
SETIT_026295mg	5.83251	20.6845	-1.85165	0.0306376	down	--	GO:0016126,sterol biosynthetic process;GO:0009825,multidimensional cell growth;GO:0010311,lateral root formation;GO:0048829,root cap development;GO:0010328,auxin influx transmembrane transporter activity;GO:0016021,integral component of membrane;GO:0060919,auxin influx;GO:0043481,anthocyanin accumulation in tissues in response to UV light;GO:0048767,root hair elongation;GO:0006084,acetyl-CoA meta…	K13946 auxin influx carrier (AUX1 LAX family)	KOG1303,Amino acid transporters	PF01490:Transmembrane amino acid transporter protein	sp|Q53JG7|LAX14_ORYSJ Putative auxin transporter-like protein 4 OS=Oryza sativa subsp. japonica OX=39947 GN=Os11g0169200 PE=3 SV=1	gi|514807879|ref|XP_004978788.1|putative auxin transporter-like protein 4-like isoform X1 [Setaria italica]
SETIT_013740mg	4.69482	16.4363	-1.82545	1.66839e-12	down	--	GO:0043090,amino acid import;GO:0005886,plasma membrane;GO:0016021,integral component of membrane;GO:0009536,plastid;GO:0080167,response to karrikin	--	KOG1303,Amino acid transporters	PF01490:Transmembrane amino acid transporter protein	sp|Q9FKS8|LHT1_ARATH Lysine histidine transporter 1 OS=Arabidopsis thaliana OX=3702 GN=LHT1 PE=1 SV=1	gi|514794073|ref|XP_004972971.1|lysine histidine transporter 1-like isoform X3 [Setaria italica]
SETIT_009997mg	3.5319	6.25431	-0.842563	0.00518079	down	--	GO:0016021,integral component of membrane	--	KOG1303,Amino acid transporters	PF01490:Transmembrane amino acid transporter protein	sp|Q39134|AAP3_ARATH Amino acid permease 3 OS=Arabidopsis thaliana OX=3702 GN=AAP3 PE=1 SV=2	gi|514808151|ref|XP_004978920.1| amino acid permease 3-like [Setaria italica]
SETIT_009824mg	6.39672	3.66192	0.791597	0.0115753	up	--	GO:0031348,negative regulation of defense response;GO:0016021,integral component of membrane;GO:0009536,plastid;GO:0015171,amino acid transmembrane transporter activity;GO:0003333,amino acid transmembrane transport;GO:0030968,endoplasmic reticulum unfolded protein response	--	KOG1303,Amino acid transporters	PF01490:Transmembrane amino acid transporter protein	sp|Q9SX98|LHTL8_ARATH Lysine histidine transporter-like 8 OS=Arabidopsis thaliana OX=3702 GN=AATL1 PE=1 SV=1	gi|514803215|ref|XP_004976496.1| lysine histidine transporter-like 8-like [Setaria italica]
SETIT_009827mg	12.9617	21.8483	-0.771961	0.0210743	down	--	GO:0003333,amino acid transmembrane transport;GO:0015171,amino acid transmembrane transporter activity;GO:0016021,integral component of membrane	--	KOG1289,Amino acid transporters	PF13520:Amino acid permease	sp|Q9ZU50|BAT1_ARATH Amino-acid permease BAT1 OS=Arabidopsis thaliana OX=3702 GN=BAT1 PE=2 SV=2	gi|514807504|ref|XP_004978605.1| amino-acid permease BAT1 homolog [Setaria italica]
SETIT_007931mg	9.28405	4.12224	1.15086	0.00340391	up	--	GO:0016021,integral component of membrane	--	KOG1303,Amino acid transporters	PF01490:Transmembrane amino acid transporter protein	sp|Q42400|AAP1_ARATH Amino acid permease 1 OS=Arabidopsis thaliana OX=3702 GN=AAP1 PE=1 SV=1	gi|514764840|ref|XP_004965606.1| amino acid permease 1-like [Setaria italica]
SETIT_001325mg	4.38346	2.64073	0.715842	0.0466469	up	--	GO:0016021,integral component of membrane	--	KOG1303,Amino acid transporters	PF01490:Transmembrane amino acid transporter protein	sp|P92934|AAP6_ARATH Amino acid permease 6 OS=Arabidopsis thaliana OX=3702 GN=AAP6 PE=1 SV=1	gi|514785323|ref|XP_004970810.1|amino acid permease 8-like [Setaria italica]
SETIT_000996mg	27.4604	42.3978	-0.644425	0.000742266	down	--	GO:0003333,amino acid transmembrane transport;GO:0015189,L-lysine transmembrane transporter activity;GO:0015808,L-alanine transport;GO:0015181,arginine transmembrane transporter activity;GO:0015180,L-alanine transmembrane transporter activity;GO:0016021,integral component of membrane;GO:0015819,lysine transport;GO:0015813,L-glutamate transport;GO:0005313,L-glutamate transmembrane transporter acti…	--	KOG1289,Amino acid transporters	PF13520:Amino acid permease	sp|B9EXZ6|BAT1_ORYSJ Amino-acid permease BAT1 homolog OS=Oryza sativa subsp. japonica OX=39947 GN=BAT1 PE=2 SV=1	gi|514787002|ref|XP_004971227.1|amino-acid permease BAT1 homolog isoform X2 [Setaria italica]
SETIT_004876mg	26.5229	44.4587	-0.762662	0.000966536	down	--	GO:0010218,response to far red light;GO:0007155,cell adhesion;GO:0006949,syncytium formation;GO:0009825,multidimensional cell growth;GO:0045010,actin nucleation;GO:0009958,positive gravitropism;GO:0010311,lateral root formation;GO:0009734,auxin-activated signaling pathway;GO:0015293,symporter activity;GO:0048829,root cap development;GO:0010328,auxin influx transmembrane transporter activity;GO:00…	K13946 auxin influx carrier (AUX1 LAX family)	KOG1303,Amino acid transporters	PF01490:Transmembrane amino acid transporter protein	sp|Q5N892|LAX11_ORYSJ Auxin transporter-like protein 1 OS=Oryza sativa subsp. japonica OX=39947 GN=Os01g0856500 PE=2 SV=2	gi|514784583|ref|XP_004970626.1| auxin transporter-like protein 1-like [Setaria italica]
SETIT_021791mg	2.86215	6.06395	-1.0987	0.000984235	down	--	GO:0010075,regulation of meristem growth;GO:0003333,amino acid transmembrane transport;GO:0005886,plasma membrane;GO:0015171,amino acid transmembrane transporter activity;GO:0016021,integral component of membrane	--	KOG1303,Amino acid transporters	PF01490:Transmembrane amino acid transporter protein	sp|Q9SX98|LHTL8_ARATH Lysine histidine transporter-like 8 OS=Arabidopsis thaliana OX=3702 GN=AATL1 PE=1 SV=1	gi|514803215|ref|XP_004976496.1|lysine histidine transporter-like 8-like [Setaria italica]
SETIT_008296mg	7.73188	12.2631	-0.681801	0.00169531	down	--	GO:0003333,amino acid transmembrane transport;GO:0015171,amino acid transmembrane transporter activity;GO:0016021,integral component of membrane;GO:0009536,plastid	--	KOG1305,Amino acid transporter protein	PF01490:Transmembrane amino acid transporter protein	sp|Q9M8L9|AVT6E_ARATH Amino acid transporter AVT6E OS=Arabidopsis thaliana OX=3702 GN=AVT6E PE=2 SV=1	gi|514765424|ref|XP_004965748.1| probable sodium-coupled neutral amino acid transporter 6-like [Setaria italica]
SETIT_017299mg	53.6046	34.474	0.618598	0.00190634	up	--	GO:0016021,integral component of membrane	K14209 solute carrier family 36 (proton-coupled amino acid transporter)	KOG1304,Amino acid transporters	PF01490:Transmembrane amino acid transporter protein	sp|F4ILY9|AVT3B_ARATH Amino acid transporter AVT3B OS=Arabidopsis thaliana OX=3702 GN=AVT3B PE=2 SV=1	gi|514716101|ref|XP_004953413.1|proton-coupled amino acid transporter 3-like [Setaria italica]
SETIT_017155mg	7.07835	11.0842	-0.661737	0.0020128	down	--	GO:0005773,vacuole;GO:0016021,integral component of membrane;GO:0005886,plasma membrane	K14207 solute carrier family 38 (sodium-coupled neutral amino acid transporter), member 2	KOG1305,Amino acid transporter protein	PF01490:Transmembrane amino acid transporter protein	sp|Q9LI61|AVT6A_ARATH Amino acid transporter AVT6A OS=Arabidopsis thaliana OX=3702 GN=AVT6A PE=2 SV=1	gi|514708746|ref|XP_004951614.1|sodium-coupled neutral amino acid transporter 5-like [Setaria italica]
SETIT_023559mg	126.003	23.4649	2.42088	0.00204797	up	--	GO:0009749,response to glucose;GO:0009753,response to jasmonic acid;GO:0009744,response to sucrose,GO:0015450,P-P-bond-hydrolysis-driven protein transmembrane transporter activity;GO:0016021,integral component of membrane;GO:0042742,defense response to bacterium,GO:0009409,response to cold;GO:0009611,response to wounding;GO:0015171,amino acid transmembrane transporter activity;GO:0003333,amino ac…	--	--	PF02466:Tim17/Tim22/Tim23/Pmp24 family	sp|Q41050|OEP16_PEA Outer envelope pore protein 16, chloroplastic OS=Pisum sativum OX=3888 GN=OEP16 PE=1 SV=1	gi|514787864|ref|XP_004971437.1|outer envelope pore protein 16, chloroplastic-like [Setaria italica]
SETIT_001364mg	6.92265	12.6288	-0.884901	0.000662488	down	--	GO:0016023,cytoplasmic membrane-bounded vesicle;GO:0016021,integral component of membrane	--	KOG1305,Amino acid transporter protein	PF01490:Transmembrane amino acid transporter protein	sp|Q9LYM2|AVT6C_ARATH Amino acid transporter AVT6C OS=Arabidopsis thaliana OX=3702 GN=AVT6C PE=2 SV=1	gi|514783713|ref|XP_004970412.1| probable sodium-coupled neutral amino acid transporter 6-like isoform X3 [Setaria italica]
SETIT_034783mg	9.18415	19.8355	-1.12406	8.05574e-05	down	--	GO:0010363,regulation of plant-type hypersensitive response;GO:0015819,lysine transport;GO:0016021,integral component of membrane;GO:0015189,L-lysine transmembrane transporter activity;GO:0015696,ammonium transport;GO:0051938,L-glutamate import;GO:0003333,amino acid transmembrane transport;GO:0006862,nucleotide transport;GO:0015326,(__);GO:0006612,protein targeting to membrane;GO:0006944,(__);GO:…	K03294 basic amino acid/polyamine antiporter, APA family	KOG1286,Amino acid transporters	PF13520:Amino acid permease|PF13906:C-terminus of AA_permease	sp|Q84MA5|CAAT1_ARATH Cationic amino acid transporter 1 OS=Arabidopsis thaliana OX=3702 GN=CAT1 PE=1 SV=1	gi|514815148|ref|XP_004982336.1|uncharacterized protein LOC101754459 [Setaria italica]
SETIT_005156mg	7.26458	15.364	-1.09554	4.3142e-05	down	--	GO:0003333,amino acid transmembrane transport;GO:0015189,L-lysine transmembrane transporter activity;GO:0015808,L-alanine transport;GO:0015181,arginine transmembrane transporter activity;GO:0015180,L-alanine transmembrane transporter activity;GO:0016021,integral component of membrane;GO:0015819,lysine transport;GO:0015813,L-glutamate transport;GO:0005313,L-glutamate transmembrane transporter acti…	--	KOG1289,Amino acid transporters	PF13520:Amino acid permease	sp|B9EXZ6|BAT1_ORYSJ Amino-acid permease BAT1 homolog OS=Oryza sativa subsp. japonica OX=39947 GN=BAT1 PE=2 SV=1	gi|514787002|ref|XP_004971227.1|amino-acid permease BAT1 homolog isoform X2 [Setaria italica]
SETIT_002259mg	25.2865	12.2976	1.02438	5.28074e-09	up	--	GO:0055085,transmembrane transport;GO:0015819,lysine transport;GO:0005476,carnitine:acyl carnitine antiporter activity;GO:0005290,L-histidine transmembrane transporter activity;GO:0006839,mitochondrial transport;GO:0016021,integral component of membrane;GO:0005743,mitochondrial inner membrane;GO:0000064,L-ornithine transmembrane transporter activity;GO:0015189,L-lysine transmembrane transporter a…	K15109 solute carrier family 25 (mitochondrial carnitine/acylcarnitine transporter), member 20/29	KOG0762,Mitochondrial carrier protein	PF00153:Mitochondrial carrier protein	sp|Q9CA93|BAC2_ARATH Mitochondrial arginine transporter BAC2 OS=Arabidopsis thaliana OX=3702 GN=BAC2 PE=1 SV=1	gi|514772302|ref|XP_004967464.1|mitochondrial arginine transporter BAC2-like [Setaria italica]
SETIT_016828mg	18.7183	10.7529	0.785143	0.000182697	up	--	GO:0003333,amino acid transmembrane transport,GO:0005886,plasma membrane;GO:0015171,amino acid transmembrane transporter activity;GO:0005774,vacuolar membrane;GO:0016021,integral component of membrane	--	KOG1303,Amino acid transporters	PF01490:Transmembrane amino acid transporter protein	sp|O80668|AVT1A_ARATH Amino acid transporter AVT1A OS=Arabidopsis thaliana OX=3702 GN=AVT1A PE=2 SV=2	gi|514719193|ref|XP_004954177.1|vacuolar amino acid transporter 1-like isoform X2 [Setaria italica]
SETIT_0218801mg	18.3078	9.72134	0.896282	0.000185345	up	--	GO:0005886,plasma membrane;GO:0006865,amino acid transport;GO:0016021,integral component of membrane;GO:0009734,auxin-activated signaling pathway;GO:0048829,root cap development;GO:0015293,symporter activity	K13946 auxin influx carrier (AUX1 LAX family)	KOG1303,Amino acid transporters	PF01490:Transmembrane amino acid transporter protein	sp|Q688J2|LAX12_ORYSJ Auxin transporter-like protein 2 OS=Oryza sativa subsp. japonica OX=39947 GN=Os05g0447200 PE=2 SV=1	gi|514749659|ref|XP_004961913.1|auxin transporter-like protein 2-like isoform X1 [Setaria italica]
SETIT_016920mg	30.127	20.1779	0.561136	0.000326263	up	--	GO:0003333,amino acid transmembrane transport;GO:0005886,plasma membrane;GO:0015171,amino acid transmembrane transporter activity;GO:0005774,vacuolar membrane;GO:0016021,integral component of membrane	K15015 solute carrier family 32 (vesicular inhibitory amino acid transporter)	KOG1303,Amino acid transporters	PF01490:Transmembrane amino acid transporter protein	sp|O80668|AVT1A_ARATH Amino acid transporter AVT1A OS=Arabidopsis thaliana OX=3702 GN=AVT1A PE=2 SV=2	gi|514808698|ref|XP_004979185.1|vacuolar amino acid transporter 1-like [Setaria italica]
SETIT_035069mg	3.18757	6.37156	-1.01498	0.000523959	down	--	GO:0009624,response to nematode;GO:0005886,plasma membrane;GO:0006865,amino acid transport;GO:0016021,integral component of membrane;GO:0009734,auxin-activated signaling pathway;GO:0048829,root cap development;GO:0015293,symporter activity	K13946 auxin influx carrier (AUX1 LAX family)	KOG1303,Amino acid transporters	PF01490:Transmembrane amino acid transporter protein	sp|Q7XGU4|LAX13_ORYSJ Auxin transporter-like protein 3 OS=Oryza sativa subsp. japonica OX=39947 GN=Os10g0147400 PE=2 SV=1	gi|514820682|ref|XP_004985027.1|auxin transporter-like protein 3-like [Setaria italica]
SETIT_006108mg	6.90508	20.4936	-1.5879	3.72369e-08	down	--	GO:0015326,(__)GO:0003333,amino acid transmembrane transport;GO:0005886,plasma membrane;GO:0005774,vacuolar membrane;GO:0016021,integral component of membrane;GO:0009741,response to brassinosteroid	K13866 solute carrier family 7 (cationic amino acid transporter), member 4	KOG1286,Amino acid transporters	PF13906:C-terminus of AA_permease|PF13520:Amino acid permease	sp|Q9SHH0|CAAT8_ARATH Cationic amino acid transporter 8, vacuolar OS=Arabidopsis thaliana OX=3702 GN=CAT8 PE=2 SV=1	gi|514764609|ref|XP_004965550.1| cationic amino acid transporter 8, vacuolar-like [Setaria italica]
SETIT_030354mg	5.38983	11.4853	-1.1072	1.10546e-06	down	--	GO:0015801,aromatic amino acid transport;GO:0009624,response to nematode;GO:0003333,amino acid transmembrane transport;GO:0015175,neutral amino acid transmembrane transporter activity;GO:0015173,aromatic amino acid transmembrane transporter activity;GO:0015804,neutral amino acid transport;GO:0016021,integral component of membrane	K14209 solute carrier family 36 (proton-coupled amino acid transporter)	KOG1304,Amino acid transporters	PF01490:Transmembrane amino acid transporter protein	sp|Q9SF09|ANT1_ARATH Amino acid transporter ANT1 OS=Arabidopsis thaliana OX=3702 GN=ANT1 PE=1 SV=1	gi|219362401|ref|NP_001136691.1|uncharacterized protein LOC100216823 [Zea mays]
SETIT_001363mg	15.725	28.867	-0.892553	2.16236e-06	down	--	GO:0015185,gamma-aminobutyric acid transmembrane transporter activity;GO:0016021,integral component of membrane;GO:0005275,amine transmembrane transporter activity;GO:0015812,gamma-aminobutyric acid transport	--	KOG1303,Amino acid transporters	PF01490:Transmembrane amino acid transporter protein	sp|F4HW02|GAT1_ARATH GABA transporter 1 OS=Arabidopsis thaliana OX=3702 GN=GAT1 PE=1 SV=1	gi|514816891|ref|XP_004983180.1|GABA transporter 1-like [Setaria italica]
SETIT_013741mg	24.8943	53.0525	-1.10953	5.66735e-06	down	--	GO:0043090,amino acid import;GO:0005886,plasma membrane;GO:0016021,integral component of membrane;GO:0009536,plastid;GO:0080167,response to karrikin	--	KOG1303,Amino acid transporters	PF01490:Transmembrane amino acid transporter protein	sp|Q9FKS8|LHT1_ARATH Lysine histidine transporter 1 OS=Arabidopsis thaliana OX=3702 GN=LHT1 PE=1 SV=1	gi|514794601|ref|XP_004973098.1| lysine histidine transporter 1-like [Setaria italica]
SETIT_021862mg	36.8572	16.16	1.17229	1.21537e-05	up	--	GO:0016021,integral component of membrane	--	KOG1303,Amino acid transporters	PF01490:Transmembrane amino acid transporter protein	sp|Q39134|AAP3_ARATH Amino acid permease 3 OS=Arabidopsis thaliana OX=3702 GN=AAP3 PE=1 SV=2	gi|514750134|ref|XP_004962032.1|amino acid permease 3-like isoform X1 [Setaria italica]
SETIT_008382mg	2.29113	7.03559	-1.63648	1.372e-05	down	--	GO:0016021,integral component of membrane	K15015 solute carrier family 32 (vesicular inhibitory amino acid transporter)	KOG1303,Amino acid transporters	PF01490:Transmembrane amino acid transporter protein	sp|F4J1Q9|AVT1I_ARATH Amino acid transporter AVT1I OS=Arabidopsis thaliana OX=3702 GN=AVT1I PE=3 SV=1	gi|514808698|ref|XP_004979185.1|PREDICTED: vacuolar amino acid transporter 1-like [Setaria italica]
nitrate transporter
SETIT_001188mg	5.68332	10.7585	-0.935981	1.01587e-05	down	--	GO:0055085,transmembrane transport;GO:0016021,integral component of membrane	--	KOG2615,Permease of the major facilitator superfamily	PF07690:MFS_1	--	gi|514773197|ref|XP_004967681.1|probable peptide/nitrate transporter At3g43790-like isoform X1 [Setaria italica]
SETIT_018372mg	10.5462	4.51618	1.21171	0.00120144	up	--	GO:0009611,response to wounding;GO:0016023,cytoplasmic membrane-bounded vesicle;GO:0005886,plasma membrane;GO:0015706,nitrate transport;GO:0010167,response to nitrate;GO:0015112,nitrate transmembrane transporter activity	--	--	PF16974:NAR2	--	gi|514714319|ref|XP_004952978.1|high-affinity nitrate transporter 3.1-like [Setaria italica]
Se12_v_Se7
#id	Se12-FPKM	Se7-FPKM	log2FoldChange	pvalue	significant	COG_class_annotation	GO_annotation	KEGG_annotation	KOG_class_annotation	Pfam_annotation	Swissprot_annotation	nr_annotation
sulfate transport
SETIT_034587mg	6.50605	7.19651	-0.461792	0.0496813	down	--	GO:0016021,integral component of membrane;GO:0008271,secondary active sulfate transmembrane transporter activity;GO:0008272,sulfate transport;GO:0055085,transmembrane transport	K17469 sulfate transporter 2, low-affinity	--	PF00916:Sulfate permease family|PF01740:STAS domain	sp|P53393|SUT3_STYHA Low affinity sulfate transporter 3 OS=Stylosanthes hamata OX=37660 GN=ST3 PE=2 SV=1	gi|514821344|ref|XP_004985352.1| low affinity sulfate transporter 3-like [Setaria italica]
SETIT_005997mg	16.6166	24.3326	-1.15081	2.38406e-08	down	--	GO:0008272,sulfate transport;GO:0009506,plasmodesma;GO:0055085,transmembrane transport;GO:0016021,integral component of membrane;GO:0008271,secondary active sulfate transmembrane transporter activity	K17471 sulfate transporter 3	--	PF01740:STAS domain|PF00916:Sulfate permease family	sp|Q9LW86|SUT34_ARATH Probable sulfate transporter 3.4 OS=Arabidopsis thaliana OX=3702 GN=SULTR3;4 PE=2 SV=1	gi|514760390|ref|XP_004964529.1|probable sulfate transporter 3.4-like isoform X2 [Setaria italica]
phosphate transport
SETIT_005850mg	1.42079	2.71828	-0.947997	0.00857009	down	--	GO:0044249,cellular biosynthetic process;GO:1901576,organic substance biosynthetic process;GO:0044238,primary metabolic process;GO:0016021,integral component of membrane;GO:0016036,cellular response to phosphate starvation;GO:0006817,phosphate ion transport;GO:0005886,plasma membrane	--	--	PF03105:SPX domain|PF03124:EXS family	sp|Q651J5|PHO13_ORYSJ Phosphate transporter PHO1-3 OS=Oryza sativa subsp. japonica OX=39947 GN=PHO1-3 PE=2 SV=1	gi|514763857|ref|XP_004965376.1| phosphate transporter PHO1-3-like [Setaria italica]
SETIT_000294mg	7.00139	17.1764	-1.2968	0.00113849	down	--	GO:0044249,cellular biosynthetic process;GO:1901576,organic substance biosynthetic process;GO:0044238,primary metabolic process;GO:0016021,integral component of membrane;GO:0016036,cellular response to phosphate starvation;GO:0006817,phosphate ion transport;GO:0009987,cellular process;GO:0006810,transport;GO:0044699,single-organism process;GO:0016020,membrane	--	--	PF03124:EXS family|PF03105:SPX domain	sp|Q657S5|PHO11_ORYSJ Phosphate transporter PHO1-1 OS=Oryza sativa subsp. japonica OX=39947 GN=PHO1-1 PE=2 SV=2	gi|514774401|ref|XP_004967973.1|phosphate transporter PHO1-1-like [Setaria italica]
SETIT_010426mg	15.554	39.6076	-1.35866	3.84132e-08	down	--	GO:0005743,mitochondrial inner membrane;GO:0005886,plasma membrane;GO:0005515,protein binding;GO:0005618,cell wall;GO:0006810,transport;GO:0016021,integral component of membrane;GO:0009507,chloroplast	K15102 solute carrier family 25 (mitochondrial phosphate transporter), member 3	--	PF00153:Mitochondrial carrier protein	sp|Q9FMU6|MPCP3_ARATH Mitochondrial phosphate carrier protein 3, mitochondrial OS=Arabidopsis thaliana OX=3702 GN=MPT3 PE=1 SV=1	gi|514801740|ref|XP_004975769.1|mitochondrial phosphate carrier protein 3, mitochondrial-like [Setaria italica]
SETIT_005997mg	10.9749	24.3326	-1.15081	2.38406e-08	down	--	GO:0008272,sulfate transport;GO:0009506,plasmodesma;GO:0055085,transmembrane transport;GO:0016021,integral component of membrane;GO:0008271,secondary active sulfate transmembrane transporter activity	K17471 sulfate transporter 3	--	PF01740:STAS domain|PF00916:Sulfate permease family	sp|Q9LW86|SUT34_ARATH Probable sulfate transporter 3.4 OS=Arabidopsis thaliana OX=3702 GN=SULTR3;4 PE=2 SV=1	gi|514760390|ref|XP_004964529.1|probable sulfate transporter 3.4-like isoform X2 [Setaria italica]
amino acid transport
SETIT_009986mg	13.1568	23.7452	-0.848855	0.045207	down	--	GO:0016021,integral component of membrane	--	KOG1303,Amino acid transporters	PF01490:Transmembrane amino acid transporter protein	sp|Q39134|AAP3_ARATH Amino acid permease 3 OS=Arabidopsis thaliana OX=3702 GN=AAP3 PE=1 SV=2	gi|514808151|ref|XP_004978920.1|amino acid permease 3-like [Setaria italica]
SETIT_001036mg	10.3398	6.57772	0.654231	0.0472969	up	--	GO:0003333,amino acid transmembrane transport;GO:0015171,amino acid transmembrane transporter activity;GO:0016021,integral component of membrane	--	KOG1289,Amino acid transporters	PF13520:Amino acid permease	sp|B9EXZ6|BAT1_ORYSJ Amino-acid permease BAT1 homolog OS=Oryza sativa subsp. japonica OX=39947 GN=BAT1 PE=2 SV=1	gi|514786998|ref|XP_004971226.1|amino-acid permease BAT1 homolog isoform X1 [Setaria italica]
SETIT_016920mg	43.568	30.127	0.522474	0.0151267	up	--	GO:0003333,amino acid transmembrane transport;GO:0005886,plasma membrane;GO:0015171,amino acid transmembrane transporter activity;GO:0005774,vacuolar membrane;GO:0016021,integral component of membrane	K15015 solute carrier family 32 (vesicular inhibitory amino acid transporter)	KOG1303,Amino acid transporters	PF01490:Transmembrane amino acid transporter protein	sp|O80668|AVT1A_ARATH Amino acid transporter AVT1A OS=Arabidopsis thaliana OX=3702 GN=AVT1A PE=2 SV=2	gi|514808698|ref|XP_004979185.1|vacuolar amino acid transporter 1-like [Setaria italica]
SETIT_001031mg	11.4604	7.48039	0.615371	0.0182236	up	--	GO:0003333,amino acid transmembrane transport;GO:0015171,amino acid transmembrane transporter activity;GO:0016021,integral component of membrane	--	KOG1289,Amino acid transporters	PF13520:Amino acid permease	sp|Q9ZU50|BAT1_ARATH Amino-acid permease BAT1 OS=Arabidopsis thaliana OX=3702 GN=BAT1 PE=2 SV=2	gi|514807504|ref|XP_004978605.1|amino-acid permease BAT1 homolog [Setaria italica]
SETIT_006108mg	4.25175	6.90508	-0.707444	0.0263086	down	--	GO:0015326,(__)GO:0003333,amino acid transmembrane transport;GO:0005886,plasma membrane;GO:0005774,vacuolar membrane;GO:0016021,integral component of membrane;GO:0009741,response to brassinosteroid	K13866 solute carrier family 7 (cationic amino acid transporter), member 4	KOG1286,Amino acid transporters	PF13906:C-terminus of AA_permease|PF13520:Amino acid permease	sp|Q9SHH0|CAAT8_ARATH Cationic amino acid transporter 8, vacuolar OS=Arabidopsis thaliana OX=3702 GN=CAT8 PE=2 SV=1	gi|514764609|ref|XP_004965550.1| cationic amino acid transporter 8, vacuolar-like [Setaria italica]
SETIT_014529mg	11.0018	27.8052	-1.33194	0.0321685	down	--	GO:0016021,integral component of membrane	--	KOG1303,Amino acid transporters	--	sp|Q9FHH5|GDU3_ARATH Protein GLUTAMINE DUMPER 3 OS=Arabidopsis thaliana OX=3702 GN=GDU3 PE=1 SV=1	gi|514786037|ref|XP_004970987.1|LOW QUALITY PROTEIN: proline transporter 1-like [Setaria italica]
SETIT_021862mg	18.8727	36.8572	-0.96144	0.0380986	down	--	GO:0016021,integral component of membrane	--	KOG1303,Amino acid transporters	PF01490:Transmembrane amino acid transporter protein	sp|Q39134|AAP3_ARATH Amino acid permease 3 OS=Arabidopsis thaliana OX=3702 GN=AAP3 PE=1 SV=2	gi|514750134|ref|XP_004962032.1|amino acid permease 3-like isoform X1 [Setaria italica]
SETIT_005156mg	13.3374	7.26458	0.8629	0.00158829	up	--	GO:0003333,amino acid transmembrane transport;GO:0015189,L-lysine transmembrane transporter activity;GO:0015808,L-alanine transport;GO:0015181,arginine transmembrane transporter activity;GO:0015180,L-alanine transmembrane transporter activity;GO:0016021,integral component of membrane;GO:0015819,lysine transport;GO:0015813,L-glutamate transport;GO:0005313,L-glutamate transmembrane transporter acti…	--	KOG1289,Amino acid transporters	PF13520:Amino acid permease	sp|B9EXZ6|BAT1_ORYSJ Amino-acid permease BAT1 homolog OS=Oryza sativa subsp. japonica OX=39947 GN=BAT1 PE=2 SV=1	gi|514787002|ref|XP_004971227.1|amino-acid permease BAT1 homolog isoform X2 [Setaria italica]
SETIT_017299mg	22.9841	53.6046	-1.22046	0.00163389	down	--	GO:0016021,integral component of membrane	K14209 solute carrier family 36 (proton-coupled amino acid transporter)	KOG1304,Amino acid transporters	PF01490:Transmembrane amino acid transporter protein	sp|F4ILY9|AVT3B_ARATH Amino acid transporter AVT3B OS=Arabidopsis thaliana OX=3702 GN=AVT3B PE=2 SV=1	gi|514716101|ref|XP_004953413.1|proton-coupled amino acid transporter 3-like [Setaria italica]
SETIT_035200mg	3.85856	6.3394	-0.725441	0.00168828	down	--	GO:0016021,integral component of membrane;GO:0048829,root cap development;GO:0009624,response to nematode	K13946 auxin influx carrier (AUX1 LAX family)	KOG1303,Amino acid transporters	PF01490:Transmembrane amino acid transporter protein	sp|Q9S836|LAX2_ARATH Auxin transporter-like protein 2 OS=Arabidopsis thaliana OX=3702 GN=LAX2 PE=2 SV=1	gi|514820682|ref|XP_004985027.1| auxin transporter-like protein 3-like [Setaria italica]
SETIT_024807mg	2.08217	5.94673	-1.51801	0.00753149	down	--	GO:0080167,response to karrikin;GO:0016021,integral component of membrane;GO:0043090,amino acid import;GO:0005886,plasma membrane	--	KOG1303,Amino acid transporters	PF01490:Transmembrane amino acid transporter protein	sp|Q9LRB5|LHT2_ARATH Lysine histidine transporter 2 OS=Arabidopsis thaliana OX=3702 GN=LHT2 PE=1 SV=1	gi|514794062|ref|XP_004972968.1|PREDICTED: lysine histidine transporter 2-like [Setaria italica]
SETIT_001577mg	16.7472	7.33655	1.18327	0.0428512	up	--	GO:0016021,integral component of membrane	K15015 solute carrier family 32 (vesicular inhibitory amino acid transporter)	KOG1303,Amino acid transporters	PF01490:Transmembrane amino acid transporter protein	sp|Q9FN04|AAP4_ARATH Amino acid permease 4 OS=Arabidopsis thaliana OX=3702 GN=AAP4 PE=1 SV=1	gi|514785323|ref|XP_004970810.1 Nr PREDICTED: amino acid permease 8-like [Setaria italica]
SETIT_017155mg	11.7299	7.07835	0.72383	0.00150628	up	--	GO:0005773,vacuole;GO:0016021,integral component of membrane;GO:0005886,plasma membrane	K14207 solute carrier family 38 (sodium-coupled neutral amino acid transporter), member 2	KOG1305,Amino acid transporter protein	PF01490:Transmembrane amino acid transporter protein	sp|Q9LI61|AVT6A_ARATH Amino acid transporter AVT6A OS=Arabidopsis thaliana OX=3702 GN=AVT6A PE=2 SV=1	gi|514708746|ref|XP_004951614.1|sodium-coupled neutral amino acid transporter 5-like [Setaria italica]
SETIT_018606mg	15.3694	31.9437	-1.05232	0.0127852	down	--	GO:0016023,cytoplasmic membrane-bounded vesicle;GO:0009536,plastid	--	--	--	--	gi|514771088|ref|XP_004967162.1| protein GLUTAMINE DUMPER 4-like [Setaria italica]
SETIT_008739mg	7.79632	15.6083	-1.0137	0.0103469	down	--	GO:0016023,cytoplasmic membrane-bounded vesicle	--	--	--	sp|Q8S8A0|GDU4_ARATH Protein GLUTAMINE DUMPER 4 OS=Arabidopsis thaliana OX=3702 GN=GDU4 PE=2 SV=1	gi|514771088|ref|XP_004967162.1| protein GLUTAMINE DUMPER 4-like [Setaria italica]
SETIT_007877mg	2.12215	17.6291	-3.06512	6.21034e-11	down	--	GO:0016021,integral component of membrane	--	KOG1303,Amino acid transporters	PF01490:Transmembrane amino acid transporter protein	sp|Q39134|AAP3_ARATH Amino acid permease 3 OS=Arabidopsis thaliana OX=3702 GN=AAP3 PE=1 SV=2	gi|514808151|ref|XP_004978920.1|amino acid permease 3-like [Setaria italica]
SETIT_027550mg	5.566	22.7441	-2.02503	5.22915e-05	down	--	GO:0016021,integral component of membrane	--	KOG1303,Amino acid transporters	PF01490:Transmembrane amino acid transporter protein	sp|Q39134|AAP3_ARATH Amino acid permease 3 OS=Arabidopsis thaliana OX=3702 GN=AAP3 PE=1 SV=2	gi|514808151|ref|XP_004978920.1| amino acid permease 3-like [Setaria italica]
SETIT_002259mg	12.928	25.2865	-0.980382	0.000601667	down	--	GO:0055085,transmembrane transport;GO:0015819,lysine transport;GO:0005476,carnitine:acyl carnitine antiporter activity;GO:0005290,L-histidine transmembrane transporter activity;GO:0006839,mitochondrial transport;GO:0016021,integral component of membrane;GO:0005743,mitochondrial inner membrane;GO:0000064,L-ornithine transmembrane transporter activity;GO:0015189,L-lysine transmembrane transporter a…	K15109 solute carrier family 25 (mitochondrial carnitine/acylcarnitine transporter), member 20/29	KOG0762,Mitochondrial carrier protein	PF00153:Mitochondrial carrier protein	sp|Q9CA93|BAC2_ARATH Mitochondrial arginine transporter BAC2 OS=Arabidopsis thaliana OX=3702 GN=BAC2 PE=1 SV=1	gi|514772302|ref|XP_004967464.1|mitochondrial arginine transporter BAC2-like [Setaria italica]
Se3_v_CK3
#id	Se3-FPKM	CK3-FPKM	log2FoldChange	pvalue	significant	COG_class_annotation	GO_annotation	KEGG_annotation	KOG_class_annotation	Pfam_annotation	Swissprot_annotation	nr_annotation
sulfate transport
SETIT_032521mg	7.42858	13.5803	-0.884779	0.0172687	down	--	GO:0008272,sulfate transport;GO:0055085,transmembrane transport;GO:0016021,integral component of membrane;GO:0008271,secondary active sulfate transmembrane transporter activity;GO:0009536,plastid	K18059 sulfate transporter 4	--	PF00916:Sulfate permease family	sp|Q9FY46|SUT41_ARATH Sulfate transporter 4.1, chloroplastic OS=Arabidopsis thaliana OX=3702 GN=SULTR4;1 PE=1 SV=1	gi|514727918|ref|XP_004956338.1|sulfate transporter 4.1, chloroplastic-like isoform X1 [Setaria italica]
SETIT_005997mg	16.1016	10.4964	0.599328	0.025011	up	--	GO:0008272,sulfate transport;GO:0009506,plasmodesma;GO:0055085,transmembrane transport;GO:0016021,integral component of membrane;GO:0008271,secondary active sulfate transmembrane transporter activity	K17471 sulfate transporter 3	--	PF01740:STAS domain|PF00916:Sulfate permease family	sp|Q9LW86|SUT34_ARATH Probable sulfate transporter 3.4 OS=Arabidopsis thaliana OX=3702 GN=SULTR3;4 PE=2 SV=1	gi|514760390|ref|XP_004964529.1|probable sulfate transporter 3.4-like isoform X2 [Setaria italica]
phosphate transport
SETIT_005997mg	16.1016	10.4964	0.599328	0.025011	up	--	GO:0008272,sulfate transport;GO:0009506,plasmodesma;GO:0055085,transmembrane transport;GO:0016021,integral component of membrane;GO:0008271,secondary active sulfate transmembrane transporter activity	K17471 sulfate transporter 3	--	PF01740:STAS domain|PF00916:Sulfate permease family	sp|Q9LW86|SUT34_ARATH Probable sulfate transporter 3.4 OS=Arabidopsis thaliana OX=3702 GN=SULTR3;4 PE=2 SV=1	gi|514760390|ref|XP_004964529.1|probable sulfate transporter 3.4-like isoform X2 [Setaria italica]
SETIT_035059mg	33.3795	50.4768	-0.615498	0.000363869	down	--	GO:0005773,vacuole;GO:0005886,plasma membrane;GO:0016036,cellular response to phosphate starvation;GO:0055085,transmembrane transport;GO:0005315,inorganic phosphate transmembrane transporter activity;GO:0009737,response to abscisic acid;GO:0016021,integral component of membrane;GO:0006817,phosphate ion transport;GO:0005634,nucleus;GO:0015293,symporter activity	K08176 MFS transporter, PHS family, inorganic phosphate transporter	--	PF00083:Sugar (and other) transporter	sp|Q8H6G8|PHT18_ORYSJ Probable inorganic phosphate transporter 1-8 OS=Oryza sativa subsp. japonica OX=39947 GN=PHT1-8 PE=2 SV=1	gi|514816524|ref|XP_004983000.1|probable inorganic phosphate transporter 1-8-like [Setaria italica]
amino acid transport
SETIT_001325mg	1.00963	2.13318	-1.08941	0.0492077	down	--	GO:0016021,integral component of membrane	--	KOG1303,Amino acid transporters	PF01490:Transmembrane amino acid transporter protein	sp|P92934|AAP6_ARATH Amino acid permease 6 OS=Arabidopsis thaliana OX=3702 GN=AAP6 PE=1 SV=1	gi|514785323|ref|XP_004970810.1|amino acid permease 8-like [Setaria italica]
SETIT_001031mg	3.20318	6.09583	-0.94294	0.0100986	down	--	GO:0003333,amino acid transmembrane transport;GO:0015171,amino acid transmembrane transporter activity;GO:0016021,integral component of membrane	--	KOG1289,Amino acid transporters	PF13520:Amino acid permease	sp|Q9ZU50|BAT1_ARATH Amino-acid permease BAT1 OS=Arabidopsis thaliana OX=3702 GN=BAT1 PE=2 SV=2	gi|514807504|ref|XP_004978605.1|amino-acid permease BAT1 homolog [Setaria italica]
SETIT_035069mg	13.1425	7.79479	0.731028	0.0113897	up	--	GO:0009624,response to nematode;GO:0005886,plasma membrane;GO:0006865,amino acid transport;GO:0016021,integral component of membrane;GO:0009734,auxin-activated signaling pathway;GO:0048829,root cap development;GO:0015293,symporter activity	K13946 auxin influx carrier (AUX1 LAX family)	KOG1303,Amino acid transporters	PF01490:Transmembrane amino acid transporter protein	sp|Q7XGU4|LAX13_ORYSJ Auxin transporter-like protein 3 OS=Oryza sativa subsp. japonica OX=39947 GN=Os10g0147400 PE=2 SV=1	gi|514820682|ref|XP_004985027.1|auxin transporter-like protein 3-like [Setaria italica]
SETIT_037737mg	1.8493	4.84054	-1.42057	0.0124764	down	--	GO:0016021,integral component of membrane	--	--	PF02466:Tim17/Tim22/Tim23/Pmp24 family	sp|Q0WMZ5|OP162_ARATH Outer envelope pore protein 16-2, chloroplastic OS=Arabidopsis thaliana OX=3702 GN=OEP162 PE=2 SV=1	gi|514819880|ref|XP_004984632.1,outer envelope pore protein 16-2, chloroplastic-like [Setaria italica]
SETIT_009827mg	10.8164	21.5908	-1.01372	0.00106378	down	--	GO:0003333,amino acid transmembrane transport;GO:0015171,amino acid transmembrane transporter activity;GO:0016021,integral component of membrane	--	KOG1289,Amino acid transporters	PF13520:Amino acid permease	sp|Q9ZU50|BAT1_ARATH Amino-acid permease BAT1 OS=Arabidopsis thaliana OX=3702 GN=BAT1 PE=2 SV=2	gi|514807504|ref|XP_004978605.1| amino-acid permease BAT1 homolog [Setaria italica]
SETIT_035200mg	19.9469	13.2008	0.574363	0.0298689	up	--	GO:0016021,integral component of membrane;GO:0048829,root cap development;GO:0009624,response to nematode	K13946 auxin influx carrier (AUX1 LAX family)	KOG1303,Amino acid transporters	PF01490:Transmembrane amino acid transporter protein	sp|Q9S836|LAX2_ARATH Auxin transporter-like protein 2 OS=Arabidopsis thaliana OX=3702 GN=LAX2 PE=2 SV=1	gi|514820682|ref|XP_004985027.1| auxin transporter-like protein 3-like [Setaria italica]
SETIT_017155mg	4.64673	6.7023	-0.549826	0.0314417	down	--	GO:0005773,vacuole;GO:0016021,integral component of membrane;GO:0005886,plasma membrane	K14207 solute carrier family 38 (sodium-coupled neutral amino acid transporter), member 2	KOG1305,Amino acid transporter protein	PF01490:Transmembrane amino acid transporter protein	sp|Q9LI61|AVT6A_ARATH Amino acid transporter AVT6A OS=Arabidopsis thaliana OX=3702 GN=AVT6A PE=2 SV=1	gi|514708746|ref|XP_004951614.1|sodium-coupled neutral amino acid transporter 5-like [Setaria italica]
SETIT_026229mg	2.10003	5.56921	-1.41901	0.000634837	down	--	GO:0015185,gamma-aminobutyric acid transmembrane transporter activity;GO:0015819,lysine transport;GO:0015812,gamma-aminobutyric acid transport;GO:0005739,mitochondrion;GO:0016021,integral component of membrane;GO:0015189,L-lysine transmembrane transporter activity;GO:0003333,amino acid transmembrane transport;GO:0015180,L-alanine transmembrane transporter activity;GO:0015813,L-glutamate transport…	--	KOG1289,Amino acid transporters	PF13520:Amino acid permease	sp|B9EXZ6|BAT1_ORYSJ Amino-acid permease BAT1 homolog OS=Oryza sativa subsp. japonica OX=39947 GN=BAT1 PE=2 SV=1	gi|514807504|ref|XP_004978605.1| amino-acid permease BAT1 homolog [Setaria italica]
SETIT_021976mg	8.03258	15.2885	-0.950972	0.00638077	down	--	GO:0016021,integral component of membrane;GO:0006865,amino acid transport;GO:0005275,amine transmembrane transporter activity	--	KOG1303,Amino acid transporters	PF01490:Transmembrane amino acid transporter protein	sp|Q9FF99|AAP7_ARATH Probable amino acid permease 7 OS=Arabidopsis thaliana OX=3702 GN=AAP7 PE=2 SV=1	gi|514742487|ref|XP_004960155.1|probable amino acid permease 7-like [Setaria italica]
SETIT_001036mg	1.26301	3.532	-1.49671	0.0014608	down	--	GO:0003333,amino acid transmembrane transport;GO:0015171,amino acid transmembrane transporter activity;GO:0016021,integral component of membrane	--	KOG1289,Amino acid transporters	PF13520:Amino acid permease	sp|B9EXZ6|BAT1_ORYSJ Amino-acid permease BAT1 homolog OS=Oryza sativa subsp. japonica OX=39947 GN=BAT1 PE=2 SV=1	gi|514786998|ref|XP_004971226.1|amino-acid permease BAT1 homolog isoform X1 [Setaria italica]
SETIT_001363mg	12.9634	24.2768	-0.923773	8.35124e-06	down	--	GO:0015185,gamma-aminobutyric acid transmembrane transporter activity;GO:0016021,integral component of membrane;GO:0005275,amine transmembrane transporter activity;GO:0015812,gamma-aminobutyric acid transport	--	KOG1303,Amino acid transporters	PF01490:Transmembrane amino acid transporter protein	sp|F4HW02|GAT1_ARATH GABA transporter 1 OS=Arabidopsis thaliana OX=3702 GN=GAT1 PE=1 SV=1	gi|514816891|ref|XP_004983180.1|GABA transporter 1-like [Setaria italica]
SETIT_013741mg	16.0723	28.0282	-0.818792	0.000406238	down	--	GO:0043090,amino acid import;GO:0005886,plasma membrane;GO:0016021,integral component of membrane;GO:0009536,plastid;GO:0080167,response to karrikin	--	KOG1303,Amino acid transporters	PF01490:Transmembrane amino acid transporter protein	sp|Q9FKS8|LHT1_ARATH Lysine histidine transporter 1 OS=Arabidopsis thaliana OX=3702 GN=LHT1 PE=1 SV=1	gi|514794601|ref|XP_004973098.1| lysine histidine transporter 1-like [Setaria italica]
SETIT_034783mg	5.16069	10.164	-0.992549	0.000431719	down	--	GO:0010363,regulation of plant-type hypersensitive response;GO:0015819,lysine transport;GO:0016021,integral component of membrane;GO:0015189,L-lysine transmembrane transporter activity;GO:0015696,ammonium transport;GO:0051938,L-glutamate import;GO:0003333,amino acid transmembrane transport;GO:0006862,nucleotide transport;GO:0015326,(__);GO:0006612,protein targeting to membrane;GO:0006944,(__);GO:…	K03294 basic amino acid/polyamine antiporter, APA family	KOG1286,Amino acid transporters	PF13520:Amino acid permease|PF13906:C-terminus of AA_permease	sp|Q84MA5|CAAT1_ARATH Cationic amino acid transporter 1 OS=Arabidopsis thaliana OX=3702 GN=CAT1 PE=1 SV=1	gi|514815148|ref|XP_004982336.1|uncharacterized protein LOC101754459 [Setaria italica]
nitrate transporter
SETIT_001188mg	3.29338	5.19135	-0.672354	0.0294227	down	--	GO:0055085,transmembrane transport;GO:0016021,integral component of membrane	--	KOG2615,Permease of the major facilitator superfamily	PF07690:MFS_1	--	gi|514773197|ref|XP_004967681.1|probable peptide/nitrate transporter At3g43790-like isoform X1 [Setaria italica]
SETIT_018372mg	1.55212	3.29402	-1.11375	0.0272484	down	--	GO:0009611,response to wounding;GO:0016023,cytoplasmic membrane-bounded vesicle;GO:0005886,plasma membrane;GO:0015706,nitrate transport;GO:0010167,response to nitrate;GO:0015112,nitrate transmembrane transporter activity	--	--	PF16974:NAR2	--	gi|514714319|ref|XP_004952978.1|high-affinity nitrate transporter 3.1-like [Setaria italica]
Se5_v_CK5
#id	Se5-FPKM	CK5-FPKM	log2FoldChange	pvalue	significant	COG_class_annotation	GO_annotation	KEGG_annotation	KOG_class_annotation	Pfam_annotation	Swissprot_annotation	nr_annotation
sulfate transport
SETIT_014081mg	120.227	180.441	-0.594296	0.00122393	down	--	GO:0005310,dicarboxylic acid transmembrane transporter activity;GO:0006835,dicarboxylic acid transport;GO:0055085,transmembrane transport;GO:0006839,mitochondrial transport;GO:0016021,integral component of membrane;GO:0031966,mitochondrial membrane	K15104 solute carrier family 25 (mitochondrial oxoglutarate transporter), member 11	KOG0759,Mitochondrial oxoglutarate/malate carrier proteins	PF00153:Mitochondrial carrier protein	sp|Q9SJY5|PUMP5_ARATH Mitochondrial uncoupling protein 5 OS=Arabidopsis thaliana OX=3702 GN=PUMP5 PE=2 SV=1	gi|514797069|ref|XP_004973706.1|mitochondrial uncoupling protein 5-like [Setaria italica]
SETIT_009547mg	3.20835	4.60884	-0.530817	0.0165336	down	--	GO:0008272,sulfate transport;GO:0055085,transmembrane transport;GO:0016021,integral component of membrane;GO:0009630,gravitropism;GO:0008271,secondary active sulfate transmembrane transporter activity	K17471 sulfate transporter 3	--	--	sp|Q9SXS2|SUT33_ARATH Probable sulfate transporter 3.3 OS=Arabidopsis thaliana OX=3702 GN=SULTR3;3 PE=2 SV=2	gi|514804368|ref|XP_004977057.1|probable sulfate transporter 3.3-like [Setaria italica]
phosphate transport
SETIT_014081mg	120.227	180.441	-0.594296	0.00122393	down	--	GO:0005310,dicarboxylic acid transmembrane transporter activity;GO:0006835,dicarboxylic acid transport;GO:0055085,transmembrane transport;GO:0006839,mitochondrial transport;GO:0016021,integral component of membrane;GO:0031966,mitochondrial membrane	K15104 solute carrier family 25 (mitochondrial oxoglutarate transporter), member 11	KOG0759,Mitochondrial oxoglutarate/malate carrier proteins	PF00153:Mitochondrial carrier protein	sp|Q9SJY5|PUMP5_ARATH Mitochondrial uncoupling protein 5 OS=Arabidopsis thaliana OX=3702 GN=PUMP5 PE=2 SV=1	gi|514797069|ref|XP_004973706.1|mitochondrial uncoupling protein 5-like [Setaria italica]
SETIT_016769mg	2.75319	4.23087	-0.627005	0.00758437	down	--	GO:0052543,callose deposition in cell wall;GO:0005315,inorganic phosphate transmembrane transporter activity;GO:0009941,chloroplast envelope;GO:0016117,carotenoid biosynthetic process;GO:0009556,microsporogenesis;GO:0006944,(_); GO:0009673,low-affinity phosphate transmembrane transporter activity;GO:0016020,membrane;GO:0006817,phosphate ion transport	K14640 solute carrier family 20 (sodium-dependent phosphate transporter)	KOG2493,Na+/Pi symporter	PF01384:Phosphate transporter family	sp|Q38954|PHT21_ARATH Inorganic phosphate transporter 2-1, chloroplastic OS=Arabidopsis thaliana OX=3702 GN=PHT2-1 PE=1 SV=1	gi|514714237|ref|XP_004952958.1| inorganic phosphate transporter 2-1, chloroplastic-like [Setaria italica]
amino acid transport
SETIT_018606mg	25.0724	17.4081	0.518181	0.0398589	up	--	GO:0016023,cytoplasmic membrane-bounded vesicle;GO:0009536,plastid	--	--	--	--	gi|514771088|ref|XP_004967162.1| protein GLUTAMINE DUMPER 4-like [Setaria italica]
SETIT_014990mg	4.1335	6.26099	-0.608294	0.0440102	down	--	GO:0043090,amino acid import;GO:0005886,plasma membrane;GO:0016021,integral component of membrane;GO:0009536,plastid;GO:0080167,response to karrikin	--	KOG1303,Amino acid transporters	PF01490:Transmembrane amino acid transporter protein	sp|Q9FKS8|LHT1_ARATH Lysine histidine transporter 1 OS=Arabidopsis thaliana OX=3702 GN=LHT1 PE=1 SV=1	gi|674244874|gb|KFK37639.1|hypothetical protein AALP_AA3G009100 [Arabis alpina]
SETIT_010023mg	16.6239	11.1899	0.563401	0.0103719	up	--	GO:0016021,integral component of membrane	--	KOG1303,Amino acid transporters	PF01490:Transmembrane amino acid transporter protein	sp|P92934|AAP6_ARATH Amino acid permease 6 OS=Arabidopsis thaliana OX=3702 GN=AAP6 PE=1 SV=1	gi|514804566|ref|XP_004977155.1|amino acid permease 6-like [Setaria italica]
SETIT_007931mg	4.12224	2.37083	0.792499	0.0173415	up	--	GO:0016021,integral component of membrane	--	KOG1303,Amino acid transporters	PF01490:Transmembrane amino acid transporter protein	sp|Q42400|AAP1_ARATH Amino acid permease 1 OS=Arabidopsis thaliana OX=3702 GN=AAP1 PE=1 SV=1	gi|514764840|ref|XP_004965606.1| amino acid permease 1-like [Setaria italica]
SETIT_001364mg	12.6288	18.5331	-0.561577	0.0189411	down	--	GO:0016023,cytoplasmic membrane-bounded vesicle;GO:0016021,integral component of membrane	--	KOG1305,Amino acid transporter protein	PF01490:Transmembrane amino acid transporter protein	sp|Q9LYM2|AVT6C_ARATH Amino acid transporter AVT6C OS=Arabidopsis thaliana OX=3702 GN=AVT6C PE=2 SV=1	gi|514783713|ref|XP_004970412.1| probable sodium-coupled neutral amino acid transporter 6-like isoform X3 [Setaria italica]
SETIT_037737mg	6.33964	1.32675	2.25323	3.06712e-06	up	--	GO:0016021,integral component of membrane	--	--	PF02466:Tim17/Tim22/Tim23/Pmp24 family	sp|Q0WMZ5|OP162_ARATH Outer envelope pore protein 16-2, chloroplastic OS=Arabidopsis thaliana OX=3702 GN=OEP162 PE=2 SV=1	gi|514819880|ref|XP_004984632.1,outer envelope pore protein 16-2, chloroplastic-like [Setaria italica]
SETIT_024807mg	4.32966	2.58361	0.738338	0.0170661	up	--	GO:0080167,response to karrikin;GO:0016021,integral component of membrane;GO:0043090,amino acid import;GO:0005886,plasma membrane	--	KOG1303,Amino acid transporters	PF01490:Transmembrane amino acid transporter protein	sp|Q9LRB5|LHT2_ARATH Lysine histidine transporter 2 OS=Arabidopsis thaliana OX=3702 GN=LHT2 PE=1 SV=1	gi|514794062|ref|XP_004972968.1|PREDICTED: lysine histidine transporter 2-like [Setaria italica]
SETIT_009997mg	6.25431	10.6156	-0.772106	0.000274349	down	--	GO:0016021,integral component of membrane	--	KOG1303,Amino acid transporters	PF01490:Transmembrane amino acid transporter protein	sp|Q39134|AAP3_ARATH Amino acid permease 3 OS=Arabidopsis thaliana OX=3702 GN=AAP3 PE=1 SV=2	gi|514808151|ref|XP_004978920.1| amino acid permease 3-like [Setaria italica]
SETIT_023559mg	23.4649	12.394	0.913856	0.000410961	up	--	GO:0009749,response to glucose;GO:0009753,response to jasmonic acid;GO:0009744,response to sucrose,GO:0015450,P-P-bond-hydrolysis-driven protein transmembrane transporter activity;GO:0016021,integral component of membrane;GO:0042742,defense response to bacterium,GO:0009409,response to cold;GO:0009611,response to wounding;GO:0015171,amino acid transmembrane transporter activity;GO:0003333,amino ac…	--	--	PF02466:Tim17/Tim22/Tim23/Pmp24 family	sp|Q41050|OEP16_PEA Outer envelope pore protein 16, chloroplastic OS=Pisum sativum OX=3888 GN=OEP16 PE=1 SV=1	gi|514787864|ref|XP_004971437.1|outer envelope pore protein 16, chloroplastic-like [Setaria italica]
SETIT_029675mg	33.7408	21.6423	0.633894	0.00110807	up	--	GO:0016023,cytoplasmic membrane-bounded vesicle;GO:0016021,integral component of membrane	--	KOG1303,Amino acid transporters	PF01490:Transmembrane amino acid transporter protein	sp|P92934|AAP6_ARATH Amino acid permease 6 OS=Arabidopsis thaliana OX=3702 GN=AAP6 PE=1 SV=1	gi|514804566|ref|XP_004977155.1|amino acid permease 6-like [Setaria italica]
SETIT_025200mg	8.358	5.4322	0.614144	0.00192288	up	--	GO:0010363,regulation of plant-type hypersensitive response;GO:0015819,lysine transport;GO:0016021,integral component of membrane;GO:0015189,L-lysine transmembrane transporter activity;GO:0015696,ammonium transport;GO:0051938,L-glutamate import;GO:0003333,amino acid transmembrane transport;GO:0006862,nucleotide transport;GO:0015326,(__);GO:0006612,protein targeting to membrane;GO:0006944,(__);GO:…	--	KOG1286,Amino acid transporters	PF13520:Amino acid permease|PF13906:C-terminus of AA_permease	sp|Q84MA5|CAAT1_ARATH Cationic amino acid transporter 1 OS=Arabidopsis thaliana OX=3702 GN=CAT1 PE=1 SV=1	gi|514759135|ref|XP_004964213.1| cationic amino acid transporter 1-like [Setaria italica]
Se7_v_CK7
#id	Se7-FPKM	CK7-FPKM	log2FoldChange	pvalue	significant	COG_class_annotation	GO_annotation	KEGG_annotation	KOG_class_annotation	Pfam_annotation	Swissprot_annotation	nr_annotation
sulfate transport
SETIT_009547mg	2.98159	4.335	-0.508239	0.0163651	down	--	GO:0008272,sulfate transport;GO:0055085,transmembrane transport;GO:0016021,integral component of membrane;GO:0009630,gravitropism;GO:0008271,secondary active sulfate transmembrane transporter activity	K17471 sulfate transporter 3	--	--	sp|Q9SXS2|SUT33_ARATH Probable sulfate transporter 3.3 OS=Arabidopsis thaliana OX=3702 GN=SULTR3;3 PE=2 SV=2	gi|514804368|ref|XP_004977057.1|probable sulfate transporter 3.3-like [Setaria italica]
phosphate transport
SETIT_010426mg	16.4248	17.9997	-0.527757	0.00957168	down	--	GO:0005743,mitochondrial inner membrane;GO:0005886,plasma membrane;GO:0005515,protein binding;GO:0005618,cell wall;GO:0006810,transport;GO:0016021,integral component of membrane;GO:0009507,chloroplast	K15102 solute carrier family 25 (mitochondrial phosphate transporter), member 3	--	PF00153:Mitochondrial carrier protein	sp|Q9FMU6|MPCP3_ARATH Mitochondrial phosphate carrier protein 3, mitochondrial OS=Arabidopsis thaliana OX=3702 GN=MPT3 PE=1 SV=1	gi|514801740|ref|XP_004975769.1|mitochondrial phosphate carrier protein 3, mitochondrial-like [Setaria italica]
SETIT_007115mg	8.84381	6.15999	0.555311	0.0423131	up	--	GO:0005774,vacuolar membrane;GO:0012506,vesicle membrane;GO:0005515,protein binding;GO:0005315,inorganic phosphate transmembrane transporter activity;GO:0035435,phosphate ion transmembrane transport;GO:0010044,response to aluminum ion;GO:0015786,UDP-glucose transport;GO:0016887,ATPase activity;GO:0005460,UDP-glucose transmembrane transporter activity;GO:0006200,obsolete ATP catabolic process;GO:0…	--	--	--	sp|Q0D9V6|STAR1_ORYSJ Protein STAR1 OS=Oryza sativa subsp. japonica OX=39947 GN=STAR1 PE=1 SV=1	gi|514771447|ref|XP_004967253.1|protein STAR1-like [Setaria italica]
SETIT_021179mg	11.6083	18.7272	-0.658506	0.000173796	down	--	GO:0055062,phosphate ion homeostasis;GO:0016567,protein ubiquitination;GO:0016036,cellular response to phosphate starvation;GO:0004842,ubiquitin-protein transferase activity;GO:0006817,phosphate ion transport;GO:0006301,postreplication repair	K10581 ubiquitin-conjugating enzyme E2 O [EC:2.3.2.24]	KOG0895,Ubiquitin-conjugating enzyme	PF00179:Ubiquitin-conjugating enzyme	sp|Q8VY10|UBC24_ARATH Probable ubiquitin-conjugating enzyme E2 24 OS=Arabidopsis thaliana OX=3702 GN=UBC24 PE=1 SV=1	gi|514756740|ref|XP_004963607.1|LOW QUALITY PROTEIN: probable ubiquitin-conjugating enzyme E2 24-like [Setaria italica]
SETIT_030311mg	3.02767	1.55426	0.993165	0.0256973	up	--	GO:0005743,mitochondrial inner membrane;GO:0006810,transport;GO:0016021,integral component of membrane;GO:0009723,response to ethylene;GO:0009651,response to salt stress	K15102 solute carrier family 25 (mitochondrial phosphate transporter), member 3	KOG0767,Mitochondrial phosphate carrier protein	PF00153:Mitochondrial carrier protein	sp|Q9FMU6|MPCP3_ARATH Mitochondrial phosphate carrier protein 3, mitochondrial OS=Arabidopsis thaliana OX=3702 GN=MPT3 PE=1 SV=1	gi|514801740|ref|XP_004975769.1|mitochondrial phosphate carrier protein 3, mitochondrial-like [Setaria italica]
SETIT_036238mg	20.1618	12.0798	0.778629	0.02779	up	--	GO:0016021,integral component of membrane;GO:0005618,cell wall;GO:0005739,mitochondrion;GO:0009507,chloroplast;GO:0006810,transport;GO:0005886,plasma membrane	K15102 solute carrier family 25 (mitochondrial phosphate transporter), member 3	KOG0767,Mitochondrial phosphate carrier protein	PF00153:Mitochondrial carrier protein	sp|Q9FMU6|MPCP3_ARATH Mitochondrial phosphate carrier protein 3, mitochondrial OS=Arabidopsis thaliana OX=3702 GN=MPT3 PE=1 SV=1	gi|514820027|ref|XP_004984704.1| mitochondrial phosphate carrier protein 3, mitochondrial-like isoform X1 [Setaria italica]
amino acid transport
SETIT_029675mg	37.1477	25.8636	0.553235	0.0272365	up	--	GO:0016023,cytoplasmic membrane-bounded vesicle;GO:0016021,integral component of membrane	--	KOG1303,Amino acid transporters	PF01490:Transmembrane amino acid transporter protein	sp|P92934|AAP6_ARATH Amino acid permease 6 OS=Arabidopsis thaliana OX=3702 GN=AAP6 PE=1 SV=1	gi|514804566|ref|XP_004977155.1|amino acid permease 6-like [Setaria italica]
SETIT_017299mg	53.6046	116.661	-1.09348	1.32982e-07	down	--	GO:0016021,integral component of membrane	K14209 solute carrier family 36 (proton-coupled amino acid transporter)	KOG1304,Amino acid transporters	PF01490:Transmembrane amino acid transporter protein	sp|F4ILY9|AVT3B_ARATH Amino acid transporter AVT3B OS=Arabidopsis thaliana OX=3702 GN=AVT3B PE=2 SV=1	gi|514716101|ref|XP_004953413.1|proton-coupled amino acid transporter 3-like [Setaria italica]
SETIT_010060mg	2.00568	1.23519	0.731964	0.0379262	up	--	GO:0016021,integral component of membrane	K15015 solute carrier family 32 (vesicular inhibitory amino acid transporter)	KOG1303,Amino acid transporters	PF01490:Transmembrane amino acid transporter protein	sp|F4J1Q9|AVT1I_ARATH Amino acid transporter AVT1I OS=Arabidopsis thaliana OX=3702 GN=AVT1I PE=3 SV=1	gi|514808698|ref|XP_004979185.1|vacuolar amino acid transporter 1-like [Setaria italica]
SETIT_005156mg	7.26458	12.7519	-0.780085	0.00318913	down	--	GO:0003333,amino acid transmembrane transport;GO:0015189,L-lysine transmembrane transporter activity;GO:0015808,L-alanine transport;GO:0015181,arginine transmembrane transporter activity;GO:0015180,L-alanine transmembrane transporter activity;GO:0016021,integral component of membrane;GO:0015819,lysine transport;GO:0015813,L-glutamate transport;GO:0005313,L-glutamate transmembrane transporter acti…	--	KOG1289,Amino acid transporters	PF13520:Amino acid permease	sp|B9EXZ6|BAT1_ORYSJ Amino-acid permease BAT1 homolog OS=Oryza sativa subsp. japonica OX=39947 GN=BAT1 PE=2 SV=1	gi|514787002|ref|XP_004971227.1|amino-acid permease BAT1 homolog isoform X2 [Setaria italica]
SETIT_008382mg	2.29113	5.09835	-1.12444	0.00274336	down	--	GO:0016021,integral component of membrane	K15015 solute carrier family 32 (vesicular inhibitory amino acid transporter)	KOG1303,Amino acid transporters	PF01490:Transmembrane amino acid transporter protein	sp|F4J1Q9|AVT1I_ARATH Amino acid transporter AVT1I OS=Arabidopsis thaliana OX=3702 GN=AVT1I PE=3 SV=1	gi|514808698|ref|XP_004979185.1|PREDICTED: vacuolar amino acid transporter 1-like [Setaria italica]
SETIT_026229mg	8.66227	4.24378	1.06035	0.00282178	up	--	GO:0015185,gamma-aminobutyric acid transmembrane transporter activity;GO:0015819,lysine transport;GO:0015812,gamma-aminobutyric acid transport;GO:0005739,mitochondrion;GO:0016021,integral component of membrane;GO:0015189,L-lysine transmembrane transporter activity;GO:0003333,amino acid transmembrane transport;GO:0015180,L-alanine transmembrane transporter activity;GO:0015813,L-glutamate transport…	--	KOG1289,Amino acid transporters	PF13520:Amino acid permease	sp|B9EXZ6|BAT1_ORYSJ Amino-acid permease BAT1 homolog OS=Oryza sativa subsp. japonica OX=39947 GN=BAT1 PE=2 SV=1	gi|514807504|ref|XP_004978605.1| amino-acid permease BAT1 homolog [Setaria italica]
SETIT_002259mg	25.2865	51.5369	-0.995157	4.07498e-07	down	--	GO:0055085,transmembrane transport;GO:0015819,lysine transport;GO:0005476,carnitine:acyl carnitine antiporter activity;GO:0005290,L-histidine transmembrane transporter activity;GO:0006839,mitochondrial transport;GO:0016021,integral component of membrane;GO:0005743,mitochondrial inner membrane;GO:0000064,L-ornithine transmembrane transporter activity;GO:0015189,L-lysine transmembrane transporter a…	K15109 solute carrier family 25 (mitochondrial carnitine/acylcarnitine transporter), member 20/29	KOG0762,Mitochondrial carrier protein	PF00153:Mitochondrial carrier protein	sp|Q9CA93|BAC2_ARATH Mitochondrial arginine transporter BAC2 OS=Arabidopsis thaliana OX=3702 GN=BAC2 PE=1 SV=1	gi|514772302|ref|XP_004967464.1|mitochondrial arginine transporter BAC2-like [Setaria italica]
SETIT_034804mg	3.15798	1.03622	1.6399	5.52818e-06	up	--	GO:0043091,L-arginine import;GO:0015326,(__);GO:0003333,amino acid transmembrane transport;GO:0015189,L-lysine transmembrane transporter activity;GO:0005886,plasma membrane;GO:0015181,arginine transmembrane transporter activity;GO:0016021,integral component of membrane;GO:0015819,lysine transport;GO:0051938,L-glutamate import;GO:0005313,L-glutamate transmembrane transporter activity	K03294 basic amino acid/polyamine antiporter, APA family	KOG1286,Amino acid transporters	PF13520:Amino acid permease|PF13906:C-terminus of AA_permease	sp|O64759|CAAT5_ARATH Cationic amino acid transporter 5 OS=Arabidopsis thaliana OX=3702 GN=CAT5 PE=1 SV=1	gi|514817551|ref|XP_004983495.1|cationic amino acid transporter 5-like [Setaria italica]
SETIT_007931mg	9.28405	17.0983	-0.854394	0.0207567	down	--	GO:0016021,integral component of membrane	--	KOG1303,Amino acid transporters	PF01490:Transmembrane amino acid transporter protein	sp|Q42400|AAP1_ARATH Amino acid permease 1 OS=Arabidopsis thaliana OX=3702 GN=AAP1 PE=1 SV=1	gi|514764840|ref|XP_004965606.1| amino acid permease 1-like [Setaria italica]
SETIT_006108mg	6.90508	11.8722	-0.7524	0.017814	down	--	GO:0015326,(__)GO:0003333,amino acid transmembrane transport;GO:0005886,plasma membrane;GO:0005774,vacuolar membrane;GO:0016021,integral component of membrane;GO:0009741,response to brassinosteroid	K13866 solute carrier family 7 (cationic amino acid transporter), member 4	KOG1286,Amino acid transporters	PF13906:C-terminus of AA_permease|PF13520:Amino acid permease	sp|Q9SHH0|CAAT8_ARATH Cationic amino acid transporter 8, vacuolar OS=Arabidopsis thaliana OX=3702 GN=CAT8 PE=2 SV=1	gi|514764609|ref|XP_004965550.1| cationic amino acid transporter 8, vacuolar-like [Setaria italica]
SETIT_035200mg	6.3394	9.99587	-0.625169	0.00585971	down	--	GO:0016021,integral component of membrane;GO:0048829,root cap development;GO:0009624,response to nematode	K13946 auxin influx carrier (AUX1 LAX family)	KOG1303,Amino acid transporters	PF01490:Transmembrane amino acid transporter protein	sp|Q9S836|LAX2_ARATH Auxin transporter-like protein 2 OS=Arabidopsis thaliana OX=3702 GN=LAX2 PE=2 SV=1	gi|514820682|ref|XP_004985027.1| auxin transporter-like protein 3-like [Setaria italica]
SETIT_000719mg	3.97378	2.10216	0.952674	0.0078513	up	--	GO:0043091,L-arginine import;GO:0015326,(__)GO:0003333,amino acid transmembrane transport;GO:0015189,L-lysine transmembrane transporter activity;GO:0005886,plasma membrane;GO:0015181,arginine transmembrane transporter activity;GO:0016021,integral component of membrane;GO:0015819,lysine transport;GO:0051938,L-glutamate import;GO:0005313,L-glutamate transmembrane transporter activity	K03294 basic amino acid/polyamine antiporter, APA family	KOG1286,Amino acid transporters	PF13906:C-terminus of AA_permease|PF13520:Amino acid permease	sp|O64759|CAAT5_ARATH Cationic amino acid transporter 5 OS=Arabidopsis thaliana OX=3702 GN=CAT5 PE=1 SV=1	gi|514817551|ref|XP_004983495.1|cationic amino acid transporter 5-like [Setaria italica]
SETIT_001577mg	7.33655	2.96409	1.35155	0.0117355	up	--	GO:0016021,integral component of membrane	K15015 solute carrier family 32 (vesicular inhibitory amino acid transporter)	KOG1303,Amino acid transporters	PF01490:Transmembrane amino acid transporter protein	sp|Q9FN04|AAP4_ARATH Amino acid permease 4 OS=Arabidopsis thaliana OX=3702 GN=AAP4 PE=1 SV=1	gi|514785323|ref|XP_004970810.1 Nr PREDICTED: amino acid permease 8-like [Setaria italica]
SETIT_027550mg	22.7441	40.6996	-0.813593	0.0120057	down	--	GO:0016021,integral component of membrane	--	KOG1303,Amino acid transporters	PF01490:Transmembrane amino acid transporter protein	sp|Q39134|AAP3_ARATH Amino acid permease 3 OS=Arabidopsis thaliana OX=3702 GN=AAP3 PE=1 SV=2	gi|514808151|ref|XP_004978920.1| amino acid permease 3-like [Setaria italica]
SETIT_037737mg	85.9592	8.17308	3.43571	1.75982e-05	up	--	GO:0016021,integral component of membrane	--	--	PF02466:Tim17/Tim22/Tim23/Pmp24 family	sp|Q0WMZ5|OP162_ARATH Outer envelope pore protein 16-2, chloroplastic OS=Arabidopsis thaliana OX=3702 GN=OEP162 PE=2 SV=1	gi|514819880|ref|XP_004984632.1,outer envelope pore protein 16-2, chloroplastic-like [Setaria italica]
SETIT_001036mg	6.57772	2.10094	1.68032	3.64451e-05	up	--	GO:0003333,amino acid transmembrane transport;GO:0015171,amino acid transmembrane transporter activity;GO:0016021,integral component of membrane	--	KOG1289,Amino acid transporters	PF13520:Amino acid permease	sp|B9EXZ6|BAT1_ORYSJ Amino-acid permease BAT1 homolog OS=Oryza sativa subsp. japonica OX=39947 GN=BAT1 PE=2 SV=1	gi|514786998|ref|XP_004971226.1|amino-acid permease BAT1 homolog isoform X1 [Setaria italica]
SETIT_007877mg	17.6291	46.6869	-1.37913	5.67848e-05	down	--	GO:0016021,integral component of membrane	--	KOG1303,Amino acid transporters	PF01490:Transmembrane amino acid transporter protein	sp|Q39134|AAP3_ARATH Amino acid permease 3 OS=Arabidopsis thaliana OX=3702 GN=AAP3 PE=1 SV=2	gi|514808151|ref|XP_004978920.1|amino acid permease 3-like [Setaria italica]
SETIT_008506mg	27.787	17.7989	0.673042	0.000158498	up	--	GO:0016021,integral component of membrane	K15015 solute carrier family 32 (vesicular inhibitory amino acid transporter)	KOG1303,Amino acid transporters	PF01490:Transmembrane amino acid transporter protein	sp|F4IUW3|AVT1C_ARATH Amino acid transporter AVT1C OS=Arabidopsis thaliana OX=3702 GN=AVT1C PE=1 SV=1	gi|514808698|ref|XP_004979185.1| vacuolar amino acid transporter 1-like [Setaria italica]
SETIT_021976mg	22.6936	16.2389	0.51425	0.000248415	up	--	GO:0016021,integral component of membrane;GO:0006865,amino acid transport;GO:0005275,amine transmembrane transporter activity	--	KOG1303,Amino acid transporters	PF01490:Transmembrane amino acid transporter protein	sp|Q9FF99|AAP7_ARATH Probable amino acid permease 7 OS=Arabidopsis thaliana OX=3702 GN=AAP7 PE=2 SV=1	gi|514742487|ref|XP_004960155.1|probable amino acid permease 7-like [Setaria italica]
SETIT_004649mg	1.51206	3.92418	-1.34372	0.000273234	down	--	GO:0016023,cytoplasmic membrane-bounded vesicle;GO:0006865,amino acid transport;GO:0016021,integral component of membrane;GO:0005275,amine transmembrane transporter activity	K15015 solute carrier family 32 (vesicular inhibitory amino acid transporter)	KOG1303,Amino acid transporters	PF01490:Transmembrane amino acid transporter protein	sp|F4J1Q9|AVT1I_ARATH Amino acid transporter AVT1I OS=Arabidopsis thaliana OX=3702 GN=AVT1I PE=3 SV=1	gi|514808698|ref|XP_004979185.1|vacuolar amino acid transporter 1-like [Setaria italica]
SETIT_005148mg	9.82885	19.5236	-0.961843	0.00032504	down	--	GO:0016021,integral component of membrane	--	KOG1303,Amino acid transporters	PF01490:Transmembrane amino acid transporter protein	sp|P92961|PROT1_ARATH Proline transporter 1 OS=Arabidopsis thaliana OX=3702 GN=PROT1 PE=1 SV=1	gi|514786037|ref|XP_004970987.1|LOW QUALITY PROTEIN: proline transporter 1-like [Setaria italica]
SETIT_001325mg	4.38346	1.79918	1.31734	0.00117152	up	--	GO:0016021,integral component of membrane	--	KOG1303,Amino acid transporters	PF01490:Transmembrane amino acid transporter protein	sp|P92934|AAP6_ARATH Amino acid permease 6 OS=Arabidopsis thaliana OX=3702 GN=AAP6 PE=1 SV=1	gi|514785323|ref|XP_004970810.1|amino acid permease 8-like [Setaria italica]
SETIT_004876mg	26.5229	41.1974	-0.605652	0.00228229	down	--	GO:0010218,response to far red light;GO:0007155,cell adhesion;GO:0006949,syncytium formation;GO:0009825,multidimensional cell growth;GO:0045010,actin nucleation;GO:0009958,positive gravitropism;GO:0010311,lateral root formation;GO:0009734,auxin-activated signaling pathway;GO:0015293,symporter activity;GO:0048829,root cap development;GO:0010328,auxin influx transmembrane transporter activity;GO:00…	K13946 auxin influx carrier (AUX1 LAX family)	KOG1303,Amino acid transporters	PF01490:Transmembrane amino acid transporter protein	sp|Q5N892|LAX11_ORYSJ Auxin transporter-like protein 1 OS=Oryza sativa subsp. japonica OX=39947 GN=Os01g0856500 PE=2 SV=2	gi|514784583|ref|XP_004970626.1| auxin transporter-like protein 1-like [Setaria italica]
SETIT_001363mg	15.725	10.4888	0.615982	0.00355111	up	--	GO:0015185,gamma-aminobutyric acid transmembrane transporter activity;GO:0016021,integral component of membrane;GO:0005275,amine transmembrane transporter activity;GO:0015812,gamma-aminobutyric acid transport	--	KOG1303,Amino acid transporters	PF01490:Transmembrane amino acid transporter protein	sp|F4HW02|GAT1_ARATH GABA transporter 1 OS=Arabidopsis thaliana OX=3702 GN=GAT1 PE=1 SV=1	gi|514816891|ref|XP_004983180.1|GABA transporter 1-like [Setaria italica]
SETIT_021791mg	2.86215	4.43271	-0.598229	0.0121085	down	--	GO:0010075,regulation of meristem growth;GO:0003333,amino acid transmembrane transport;GO:0005886,plasma membrane;GO:0015171,amino acid transmembrane transporter activity;GO:0016021,integral component of membrane	--	KOG1303,Amino acid transporters	PF01490:Transmembrane amino acid transporter protein	sp|Q9SX98|LHTL8_ARATH Lysine histidine transporter-like 8 OS=Arabidopsis thaliana OX=3702 GN=AATL1 PE=1 SV=1	gi|514803215|ref|XP_004976496.1|lysine histidine transporter-like 8-like [Setaria italica]
SETIT_008296mg	7.73188	11.5458	-0.547203	0.0175752	down	--	GO:0003333,amino acid transmembrane transport;GO:0015171,amino acid transmembrane transporter activity;GO:0016021,integral component of membrane;GO:0009536,plastid	--	KOG1305,Amino acid transporter protein	PF01490:Transmembrane amino acid transporter protein	sp|Q9M8L9|AVT6E_ARATH Amino acid transporter AVT6E OS=Arabidopsis thaliana OX=3702 GN=AVT6E PE=2 SV=1	gi|514765424|ref|XP_004965748.1| probable sodium-coupled neutral amino acid transporter 6-like [Setaria italica]
SETIT_001355mg	16.7204	25.7105	-0.592519	0.0175886	down	--	GO:0016021,integral component of membrane;GO:0006865,amino acid transport;GO:0005275,amine transmembrane transporter activity;GO:0005886,plasma membrane	--	KOG1303,Amino acid transporters	PF01490:Transmembrane amino acid transporter protein	sp|Q8L4X4|GAT2_ARATH Probable GABA transporter 2 OS=Arabidopsis thaliana OX=3702 GN=At5g41800 PE=1 SV=1	gi|514806093|ref|XP_004977904.1| probable GABA transporter 2-like [Setaria italica]
SETIT_023559mg	126.003	26.3064	2.30679	0.00557304	up	--	GO:0009749,response to glucose;GO:0009753,response to jasmonic acid;GO:0009744,response to sucrose,GO:0015450,P-P-bond-hydrolysis-driven protein transmembrane transporter activity;GO:0016021,integral component of membrane;GO:0042742,defense response to bacterium,GO:0009409,response to cold;GO:0009611,response to wounding;GO:0015171,amino acid transmembrane transporter activity;GO:0003333,amino ac…	--	--	PF02466:Tim17/Tim22/Tim23/Pmp24 family	sp|Q41050|OEP16_PEA Outer envelope pore protein 16, chloroplastic OS=Pisum sativum OX=3888 GN=OEP16 PE=1 SV=1	gi|514787864|ref|XP_004971437.1|outer envelope pore protein 16, chloroplastic-like [Setaria italica]
SETIT_035069mg	3.18757	5.45675	-0.744389	0.00498236	down	--	GO:0009624,response to nematode;GO:0005886,plasma membrane;GO:0006865,amino acid transport;GO:0016021,integral component of membrane;GO:0009734,auxin-activated signaling pathway;GO:0048829,root cap development;GO:0015293,symporter activity	K13946 auxin influx carrier (AUX1 LAX family)	KOG1303,Amino acid transporters	PF01490:Transmembrane amino acid transporter protein	sp|Q7XGU4|LAX13_ORYSJ Auxin transporter-like protein 3 OS=Oryza sativa subsp. japonica OX=39947 GN=Os10g0147400 PE=2 SV=1	gi|514820682|ref|XP_004985027.1|auxin transporter-like protein 3-like [Setaria italica]
SETIT_014990mg	3.32075	1.73027	0.975724	0.0196753	up	--	GO:0043090,amino acid import;GO:0005886,plasma membrane;GO:0016021,integral component of membrane;GO:0009536,plastid;GO:0080167,response to karrikin	--	KOG1303,Amino acid transporters	PF01490:Transmembrane amino acid transporter protein	sp|Q9FKS8|LHT1_ARATH Lysine histidine transporter 1 OS=Arabidopsis thaliana OX=3702 GN=LHT1 PE=1 SV=1	gi|674244874|gb|KFK37639.1|hypothetical protein AALP_AA3G009100 [Arabis alpina]
SETIT_001031mg	7.48039	4.0249	0.925014	0.0143093	up	--	GO:0003333,amino acid transmembrane transport;GO:0015171,amino acid transmembrane transporter activity;GO:0016021,integral component of membrane	--	KOG1289,Amino acid transporters	PF13520:Amino acid permease	sp|Q9ZU50|BAT1_ARATH Amino-acid permease BAT1 OS=Arabidopsis thaliana OX=3702 GN=BAT1 PE=2 SV=2	gi|514807504|ref|XP_004978605.1|amino-acid permease BAT1 homolog [Setaria italica]
nitrate transporter
SETIT_018370mg	4.57606	1.94591	1.27026	0.0119998	up	--	GO:0009611,response to wounding;GO:0016023,cytoplasmic membrane-bounded vesicle;GO:0005886,plasma membrane;GO:0015706,nitrate transport;GO:0010167,response to nitrate;GO:0015112,nitrate transmembrane transporter activity	--	--	PF16974:NAR2	--	gi|514714319|ref|XP_004952978.1|high-affinity nitrate transporter 3.1-like [Setaria italica]
SETIT_018372mg	10.5462	3.0792	1.81353	5.16403e-05	up	--	GO:0009611,response to wounding;GO:0016023,cytoplasmic membrane-bounded vesicle;GO:0005886,plasma membrane;GO:0015706,nitrate transport;GO:0010167,response to nitrate;GO:0015112,nitrate transmembrane transporter activity	--	--	PF16974:NAR2	--	gi|514714319|ref|XP_004952978.1|high-affinity nitrate transporter 3.1-like [Setaria italica]
Se12_v_CK12
#id	Se12-FPKM	CK12-FPKM	log2FoldChange	pvalue	significant	COG_class_annotation	GO_annotation	KEGG_annotation	KOG_class_annotation	Pfam_annotation	Swissprot_annotation	nr_annotation
sulfate transport
SETIT_005997mg	10.9749	16.6166	-0.586824	0.0171207	down	--	GO:0008272,sulfate transport;GO:0009506,plasmodesma;GO:0055085,transmembrane transport;GO:0016021,integral component of membrane;GO:0008271,secondary active sulfate transmembrane transporter activity	K17471 sulfate transporter 3	--	PF01740:STAS domain|PF00916:Sulfate permease family	sp|Q9LW86|SUT34_ARATH Probable sulfate transporter 3.4 OS=Arabidopsis thaliana OX=3702 GN=SULTR3;4 PE=2 SV=1	gi|514760390|ref|XP_004964529.1|probable sulfate transporter 3.4-like isoform X2 [Setaria italica]
phosphate transport
SETIT_005997mg	10.9749	16.6166	-0.586824	0.0171207	down	--	GO:0008272,sulfate transport;GO:0009506,plasmodesma;GO:0055085,transmembrane transport;GO:0016021,integral component of membrane;GO:0008271,secondary active sulfate transmembrane transporter activity	K17471 sulfate transporter 3	--	PF01740:STAS domain|PF00916:Sulfate permease family	sp|Q9LW86|SUT34_ARATH Probable sulfate transporter 3.4 OS=Arabidopsis thaliana OX=3702 GN=SULTR3;4 PE=2 SV=1	gi|514760390|ref|XP_004964529.1|probable sulfate transporter 3.4-like isoform X2 [Setaria italica]
SETIT_000294mg	7.00139	12.391	-0.81096	0.00789135	down	--	GO:0044249,cellular biosynthetic process;GO:1901576,organic substance biosynthetic process;GO:0044238,primary metabolic process;GO:0016021,integral component of membrane;GO:0016036,cellular response to phosphate starvation;GO:0006817,phosphate ion transport;GO:0009987,cellular process;GO:0006810,transport;GO:0044699,single-organism process;GO:0016020,membrane	--	--	PF03124:EXS family|PF03105:SPX domain	sp|Q657S5|PHO11_ORYSJ Phosphate transporter PHO1-1 OS=Oryza sativa subsp. japonica OX=39947 GN=PHO1-1 PE=2 SV=2	gi|514774401|ref|XP_004967973.1|phosphate transporter PHO1-1-like [Setaria italica]
amino acid transport
SETIT_029675mg	31.3696	20.8554	0.590216	0.0421526	up	--	GO:0016023,cytoplasmic membrane-bounded vesicle;GO:0016021,integral component of membrane	--	KOG1303,Amino acid transporters	PF01490:Transmembrane amino acid transporter protein	sp|P92934|AAP6_ARATH Amino acid permease 6 OS=Arabidopsis thaliana OX=3702 GN=AAP6 PE=1 SV=1	gi|514804566|ref|XP_004977155.1|amino acid permease 6-like [Setaria italica]
SETIT_017155mg	11.7299	7.29645	0.693756	0.048221	up	--	GO:0005773,vacuole;GO:0016021,integral component of membrane;GO:0005886,plasma membrane	K14207 solute carrier family 38 (sodium-coupled neutral amino acid transporter), member 2	KOG1305,Amino acid transporter protein	PF01490:Transmembrane amino acid transporter protein	sp|Q9LI61|AVT6A_ARATH Amino acid transporter AVT6A OS=Arabidopsis thaliana OX=3702 GN=AVT6A PE=2 SV=1	gi|514708746|ref|XP_004951614.1|sodium-coupled neutral amino acid transporter 5-like [Setaria italica]
SETIT_006108mg	4.25175	7.06734	-0.72812	0.00136442	down	--	GO:0015326,(__)GO:0003333,amino acid transmembrane transport;GO:0005886,plasma membrane;GO:0005774,vacuolar membrane;GO:0016021,integral component of membrane;GO:0009741,response to brassinosteroid	K13866 solute carrier family 7 (cationic amino acid transporter), member 4	KOG1286,Amino acid transporters	PF13906:C-terminus of AA_permease|PF13520:Amino acid permease	sp|Q9SHH0|CAAT8_ARATH Cationic amino acid transporter 8, vacuolar OS=Arabidopsis thaliana OX=3702 GN=CAT8 PE=2 SV=1	gi|514764609|ref|XP_004965550.1| cationic amino acid transporter 8, vacuolar-like [Setaria italica]
SETIT_010060mg	2.30337	1.12944	1.03618	0.0014487	up	--	GO:0016021,integral component of membrane	K15015 solute carrier family 32 (vesicular inhibitory amino acid transporter)	KOG1303,Amino acid transporters	PF01490:Transmembrane amino acid transporter protein	sp|F4J1Q9|AVT1I_ARATH Amino acid transporter AVT1I OS=Arabidopsis thaliana OX=3702 GN=AVT1I PE=3 SV=1	gi|514808698|ref|XP_004979185.1|vacuolar amino acid transporter 1-like [Setaria italica]
SETIT_037737mg	148.77	36.4625	2.01836	0.00466415	up	--	GO:0016021,integral component of membrane	--	--	PF02466:Tim17/Tim22/Tim23/Pmp24 family	sp|Q0WMZ5|OP162_ARATH Outer envelope pore protein 16-2, chloroplastic OS=Arabidopsis thaliana OX=3702 GN=OEP162 PE=2 SV=1	gi|514819880|ref|XP_004984632.1,outer envelope pore protein 16-2, chloroplastic-like [Setaria italica]
SETIT_007877mg	2.12215	5.81423	-1.44828	0.0076813	down	--	GO:0016021,integral component of membrane	--	KOG1303,Amino acid transporters	PF01490:Transmembrane amino acid transporter protein	sp|Q39134|AAP3_ARATH Amino acid permease 3 OS=Arabidopsis thaliana OX=3702 GN=AAP3 PE=1 SV=2	gi|514808151|ref|XP_004978920.1|amino acid permease 3-like [Setaria italica]

## Sheet: Table S6
Supplementary Table 6 Differentially Expressed Genes (DEGs) involved in ABC transporters were identified among 7 comparisons.
Se5_v_Se3
#id	Se5-FPKM	Se3-FPKM	log2FoldChange	pvalue	significant	COG_class_annotation	GO_annotation	KEGG_annotation	KOG_class_annotation	Pfam_annotation	Swissprot_annotation	nr_annotation
ABC transporter A family
SETIT_016231mg	3.52681	1.26916	1.47824	0.000125327	up	--	GO:0006810,transport;GO:0055085,transmembrane transport;GO:0005524,ATP binding;GO:0016021,integral component of membrane;GO:0042626,ATPase activity, coupled to transmembrane movement of substances;GO:0016887,ATPase activity	--	KOG0059,Lipid exporter ABCA1 and related proteins, ABC superfamily	PF00005:ABC transporter	sp|Q9FLT4|AB10A_ARATH ABC transporter A family member 10 OS=Arabidopsis thaliana OX=3702 GN=ABCA10 PE=1 SV=2	gi|514708207|ref|XP_004951480.1|ABC transporter A family member 10-like [Setaria italica]
SETIT_013201mg	24.7991	17.02	0.55153	0.000105613	up	--	GO:0006810,transport;GO:0055085,transmembrane transport;GO:0005524,ATP binding;GO:0016021,integral component of membrane;GO:0042626,ATPase activity, coupled to transmembrane movement of substances;GO:0016887,ATPase activity	--	KOG0059,Lipid exporter ABCA1 and related proteins, ABC superfamily	PF12698:ABC-2 family transporter protein|PF00005:ABC transporter	sp|Q84K47|AB2A_ARATH ABC transporter A family member 2 OS=Arabidopsis thaliana OX=3702 GN=ABCA2 PE=2 SV=1	gi|514795706|ref|XP_004973367.1|ABC transporter A family member 2-like [Setaria italica]
SETIT_016673mg	7.20643	2.66262	1.4389	1.78373e-08	up	--	GO:0006810,transport;GO:0055085,transmembrane transport;GO:0005524,ATP binding;GO:0016021,integral component of membrane;GO:0042626,ATPase activity, coupled to transmembrane movement of substances;GO:0016887,ATPase activity	--	KOG0059,Lipid exporter ABCA1 and related proteins, ABC superfamily	PF13304:AAA domain, putative AbiEii toxin, Type IV TA system|PF12698:ABC-2 family transporter protein	sp|Q9STT7|AB5A_ARATH ABC transporter A family member 5 OS=Arabidopsis thaliana OX=3702 GN=ABCA5 PE=3 SV=2	gi|514795720|ref|XP_004973370.1||
ABC transporter B family
SETIT_000074mg	3.88911	2.20466	0.827075	0.00297081	up	--	GO:0006810,transport;GO:0055085,transmembrane transport;GO:0005524,ATP binding;GO:0016021,integral component of membrane;GO:0042626,ATPase activity, coupled to transmembrane movement of substances;GO:0016887,ATPase activity	K05658 ATP-binding cassette, subfamily B (MDR/TAP), member 1 [EC:3.6.3.44]	--	PF00664:ABC transporter transmembrane region|PF00005:ABC transporter	sp|Q9FWX7|AB11B_ARATH ABC transporter B family member 11 OS=Arabidopsis thaliana OX=3702 GN=ABCB11 PE=2 SV=1	gi|514790594|ref|XP_004972114.1|ABC transporter B family member 4-like [Setaria italica]
SETIT_000077mg	3.07862	1.35732	1.18617	0.00204949	up	--	GO:0006810,transport;GO:0055085,transmembrane transport;GO:0005524,ATP binding;GO:0016021,integral component of membrane;GO:0042626,ATPase activity, coupled to transmembrane movement of substances;GO:0016887,ATPase activity	K05658 ATP-binding cassette, subfamily B (MDR/TAP), member 1 [EC:3.6.3.44]	--	PF00005:ABC transporter|PF00664:ABC transporter transmembrane region	sp|Q9FWX7|AB11B_ARATH ABC transporter B family member 11 OS=Arabidopsis thaliana OX=3702 GN=ABCB11 PE=2 SV=1	gi|514790594|ref|XP_004972114.1|ABC transporter B family member 4-like [Setaria italica]
SETIT_016145mg	2.33185	1.41987	0.728308	0.0139911	up	--	GO:0006810,transport;GO:0055085,transmembrane transport;GO:0005524,ATP binding;GO:0016021,integral component of membrane;GO:0042626,ATPase activity, coupled to transmembrane movement of substances;GO:0016887,ATPase activity	K05658 ATP-binding cassette, subfamily B (MDR/TAP), member 1 [EC:3.6.3.44]	--	PF00005:ABC transporter|PF00664:ABC transporter transmembrane region	sp|Q9FWX7|AB11B_ARATH ABC transporter B family member 11 OS=Arabidopsis thaliana OX=3702 GN=ABCB11 PE=2 SV=1	gi|514790598|ref|XP_004972115.1|ABC transporter B family member 11-like [Setaria italica]
SETIT_016162mg	48.03	71.1834	-0.558509	0.00157007	down	--	GO:0006810,transport;GO:0055085,transmembrane transport;GO:0005524,ATP binding;GO:0016021,integral component of membrane;GO:0042626,ATPase activity, coupled to transmembrane movement of substances;GO:0016887,ATPase activity	K05658 ATP-binding cassette, subfamily B (MDR/TAP), member 1 [EC:3.6.3.44]	--	PF00005:ABC transporter|PF00664:ABC transporter transmembrane region	sp|Q8LPK2|AB2B_ARATH ABC transporter B family member 2 OS=Arabidopsis thaliana OX=3702 GN=ABCB2 PE=1 SV=3	gi|514716564|ref|XP_004953524.1|ABC transporter B family member 2-like [Setaria italica]
ABC transporter C family
SETIT_000037mg	15.5608	6.19145	1.33637	2.08037e-08	up	--	GO:0006810,transport;GO:0055085,transmembrane transport;GO:0005524,ATP binding;GO:0016021,integral component of membrane;GO:0042626,ATPase activity, coupled to transmembrane movement of substances;GO:0016887,ATPase activity	--	--	PF00005:ABC transporter|PF00664:ABC transporter transmembrane region	sp|Q9LK64|AB3C_ARATH ABC transporter C family member 3 OS=Arabidopsis thaliana OX=3702 GN=ABCC3 PE=1 SV=1	gi|530278704|gb|AGT16648.1|SHCRBa_170_C07_F_420 [Saccharum hybrid cultivar R570]
SETIT_033887mg	10.4299	6.06308	0.789662	0.00708287	up	--	GO:0006810,transport;GO:0055085,transmembrane transport;GO:0005524,ATP binding;GO:0016021,integral component of membrane;GO:0042626,ATPase activity, coupled to transmembrane movement of substances;GO:0016887,ATPase activity	--	--	PF00005:ABC transporter|PF00664:ABC transporter transmembrane region	sp|Q9LK64|AB3C_ARATH ABC transporter C family member 3 OS=Arabidopsis thaliana OX=3702 GN=ABCC3 PE=1 SV=1	gi|514820201|ref|XP_004984790.1|ABC transporter C family member 3-like [Setaria italica]
ABC transporter E family
SETIT_016688mg	2.26062	1.38011	0.713815	0.0360886	up	--	GO:0005524,ATP binding;GO:0016887,ATPase activity	K06174 ATP-binding cassette, sub-family E, member 1	--	PF04068:Possible Fer4-like domain in RNase L inhibitor, RLI|PF00005:ABC transporter|PF00037:4Fe-4S binding domain	sp|Q8LPJ4|AB2E_ARATH ABC transporter E family member 2 OS=Arabidopsis thaliana OX=3702 GN=ABCE2 PE=2 SV=1	gi|514809208|ref|XP_004979432.1|ABC transporter E family member 2-like [Setaria italica]
ABC transporter F family
SETIT_026042mg	5.98531	14.2638	-1.24276	1.38884e-10	down	--	GO:0005524,ATP binding;GO:0016887,ATPase activity	--	--	PF00005:ABC transporter|PF12848:ABC transporter	sp|Q9LV93|AB5F_ARATH ABC transporter F family member 5 OS=Arabidopsis thaliana OX=3702 GN=ABCF5 PE=2 SV=1	gi|514809655|ref|XP_004979647.1| ABC transporter F family member 5-like [Setaria italica]
ABC transporter G family
SETIT_000043mg	16.1338	8.33372	0.95929	0.00100966	up	--	GO:0016020,membrane;GO:0005524,ATP binding;GO:0016887,ATPase activity	--	--	PF01061:ABC-2 type transporter|PF14510:ABC-transporter N-terminal|PF08370:Plant PDR ABC transporter associated|PF00005:ABC transporter	sp|Q0JLC5|AB36G_ORYSJ ABC transporter G family member 36 OS=Oryza sativa subsp. japonica OX=39947 GN=ABCG36 PE=2 SV=1	gi|514815635|ref|XP_004982569.1|pleiotropic drug resistance protein 3-like isoform X2 [Setaria italica]
SETIT_000044mg	9.90013	1.15319	3.1062	0.000116435	up	--	GO:0016020,membrane;GO:0005524,ATP binding;GO:0016887,ATPase activity	--	--	PF00005:ABC transporter|PF14510:ABC-transporter N-terminal|PF01061:ABC-2 type transporter|PF08370:Plant PDR ABC transporter associated	sp|Q0JLC5|AB36G_ORYSJ ABC transporter G family member 36 OS=Oryza sativa subsp. japonica OX=39947 GN=ABCG36 PE=2 SV=1	gi|514817567|ref|XP_004983502.1|gi|514817567|ref|XP_004983502.1
SETIT_000046mg	33.2186	10.3854	1.68297	1.56474e-07	up	--	GO:0016020,membrane;GO:0005524,ATP binding;GO:0016887,ATPase activity	--	--	PF00005:ABC transporter|PF01061:ABC-2 type transporter|PF08370:Plant PDR ABC transporter associated|PF14510:ABC-transporter N-terminal	sp|Q8GU89|AB37G_ORYSJ ABC transporter G family member 37 OS=Oryza sativa subsp. japonica OX=39947 GN=ABCG37 PE=2 SV=1	gi|514778565|ref|XP_004969129.1|pleiotropic drug resistance protein 4-like isoform X2 [Setaria italica]
SETIT_0000492mg	73.5957	109.006	-0.557572	0.00129705	down	--	GO:0016020,membrane;GO:0005524,ATP binding;GO:0016887,ATPase activity	--	--	PF00005:ABC transporter|PF08370:Plant PDR ABC transporter associated|PF01061:ABC-2 type transporter	sp|Q8GU87|AB31G_ORYSJ ABC transporter G family member 31 OS=Oryza sativa subsp. japonica OX=39947 GN=ABCG31 PE=2 SV=3	gi|514776152|ref|XP_004968406.1|pleiotropic drug resistance protein 6-like [Setaria italica]
SETIT_005204mg	6.91523	1.09952	2.66805	4.252e-10	up	--	GO:0016020,membrane;GO:0005524,ATP binding;GO:0016887,ATPase activity	--	KOG0061,Transporter, ABC superfamily (Breast cancer resistance protein)	PF00005:ABC transporter|PF01061:ABC-2 type transporter	sp|Q9MAH4|AB10G_ARATH ABC transporter G family member 10 OS=Arabidopsis thaliana OX=3702 GN=ABCG10 PE=3 SV=1	gi|514778709|ref|XP_004969166.1|ABC transporter G family member 10-like [Setaria italica]
SETIT_000580mg	6.9874	11.3417	-0.689552	0.00221905	down	--	GO:0016020,membrane;GO:0005524,ATP binding;GO:0016887,ATPase activity	--	KOG0061,Transporter, ABC superfamily (Breast cancer resistance protein)	--	sp|Q9ZU35|AB7G_ARATH ABC transporter G family member 7 OS=Arabidopsis thaliana OX=3702 GN=ABCG7 PE=2 SV=1	gi|514774883|ref|XP_004968095.1|ABC transporter G family member 7-like isoform X1 [Setaria italica]
SETIT_008843mg	12.2992	27.7661	-1.16535	1.39189e-07	down	--	GO:0016020,membrane;GO:0005524,ATP binding;GO:0016887,ATPase activity	--	--	PF01061:ABC-2 type transporter|PF00005:ABC transporter	sp|Q9FLX5|AB8G_ARATH ABC transporter G family member 8 OS=Arabidopsis thaliana OX=3702 GN=ABCG8 PE=2 SV=1	gi|413925487|gb|AFW65419.1|ATPase, coupled to transmembrane movement of substance [Zea mays]
SETIT_0094701mg	3.13211	1.82561	0.781352	0.00930145	up	--	GO:0016020,membrane;GO:0005524,ATP binding;GO:0016887,ATPase activity	--	--	PF01061:ABC-2 type transporter|PF08370:Plant PDR ABC transporter associated|PF00005:ABC transporter	sp|Q8GU83|AB41G_ORYSJ ABC transporter G family member 41 OS=Oryza sativa subsp. japonica OX=39947 GN=ABCG41 PE=3 SV=1	gi|514817567|ref|XP_004983502.1|pleiotropic drug resistance protein 3-like [Setaria italica]
SETIT_009486mg	85.7108	125.703	-0.544403	0.0100231	down	--	GO:0016020,membrane;GO:0005524,ATP binding;GO:0016887,ATPase activity	--	--	PF00005:ABC transporter|PF01061:ABC-2 type transporter	sp|Q8RXN0|AB11G_ARATH ABC transporter G family member 11 OS=Arabidopsis thaliana OX=3702 GN=ABCG11 PE=1 SV=1	gi|514815997|ref|XP_004982746.1|ABC transporter G family member 11-like [Setaria italica]
SETIT_013314mg	8.9624	15.717	-0.801922	0.000866553	down	--	GO:0016020,membrane;GO:0005524,ATP binding;GO:0016887,ATPase activity	--	--	PF01061:ABC-2 type transporter|PF00005:ABC transporter	sp|Q9C6W5|AB14G_ARATH ABC transporter G family member 14 OS=Arabidopsis thaliana OX=3702 GN=ABCG14 PE=1 SV=1	gi|514793168|ref|XP_004972751.1|ABC transporter G family member 14-like [Setaria italica]
SETIT_016096mg	2.54174	1.06674	1.25767	0.000833463	up	--	GO:0016020,membrane;GO:0005524,ATP binding;GO:0016887,ATPase activity	--	--	PF00005:ABC transporter|PF08370:Plant PDR ABC transporter associated|PF14510:ABC-transporter N-terminal|PF01061:ABC-2 type transporter	sp|Q8GU88|AB39G_ORYSJ ABC transporter G family member 39 OS=Oryza sativa subsp. japonica OX=39947 GN=ABCG39 PE=3 SV=1	gi|514708280|ref|XP_004951497.1|putative pleiotropic drug resistance protein 7-like [Setaria italica]
SETIT_021371mg	32.7367	15.3778	1.09632	0.000179251	up	--	GO:0016020,membrane;GO:0005524,ATP binding;GO:0016887,ATPase activity	--	--	PF00005:ABC transporter|PF01061:ABC-2 type transporter	sp|O80946|AB1G_ARATH ABC transporter G family member 1 OS=Arabidopsis thaliana OX=3702 GN=ABCG1 PE=2 SV=1	gi|514824794|ref|XP_004987055.1| ABC transporter G family member 16-like [Setaria italica]
SETIT_021378mg	6.64973	4.04136	0.727952	0.0273785	up	--	GO:0016020,membrane;GO:0005524,ATP binding;GO:0016887,ATPase activity	--	--	PF00005:ABC transporter|PF01061:ABC-2 type transporter	sp|O80946|AB1G_ARATH ABC transporter G family member 1 OS=Arabidopsis thaliana OX=3702 GN=ABCG1 PE=2 SV=1	gi|514824794|ref|XP_004987055.1| ABC transporter G family member 16-like [Setaria italica]
SETIT_0213812mg	147.761	235.397	-0.66342	0.0232191	down	--	GO:0016020,membrane;GO:0005524,ATP binding;GO:0016887,ATPase activity	--	--	--	sp|Q8RWI9|AB15G_ARATH ABC transporter G family member 15 OS=Arabidopsis thaliana OX=3702 GN=ABCG15 PE=2 SV=2	gi|514744473|ref|XP_004960643.1|ABC transporter G family member 12-like isoform X3 [Setaria italica]
SETIT_024321mg	7.61686	40.0537	-2.38581	2.70821e-13	down	--	GO:0016020,membrane;GO:0005524,ATP binding;GO:0016887,ATPase activity	--	KOG0061,Transporter, ABC superfamily (Breast cancer resistance protein)	PF00005:ABC transporter|PF01061:ABC-2 type transporter	sp|Q9SIT6|AB5G_ARATH ABC transporter G family member 5 OS=Arabidopsis thaliana OX=3702 GN=ABCG5 PE=2 SV=1	gi|514741544|ref|XP_004959919.1|ABC transporter G family member 5-like [Setaria italica]
SETIT_026135mg	5.2983	10.6888	-1.00238	8.99904e-05	down	--	GO:0016020,membrane;GO:0005524,ATP binding;GO:0016887,ATPase activity	--	KOG0061,Transporter, ABC superfamily (Breast cancer resistance protein)	PF00005:ABC transporter|PF01061:ABC-2 type transporter	sp|Q84TH5|AB25G_ARATH ABC transporter G family member 25 OS=Arabidopsis thaliana OX=3702 GN=ABCG25 PE=1 SV=1	gi|514808000|ref|XP_004978848.1|LOW QUALITY PROTEIN: ABC transporter G family member 25-like [Setaria italica]
SETIT_028682mg	6.62001	1.59513	2.06076	7.71654e-10	up	--	GO:0016020,membrane;GO:0005524,ATP binding;GO:0016887,ATPase activity	--	--	PF01061:ABC-2 type transporter|PF00005:ABC transporter|PF08370:Plant PDR ABC transporter associated|PF14510:ABC-transporter N-terminal	sp|Q8GU86|AB43G_ORYSJ ABC transporter G family member 43 OS=Oryza sativa subsp. japonica OX=39947 GN=ABCG43 PE=2 SV=2	gi|514822902|ref|XP_004986111.1|pleiotropic drug resistance protein 5-like [Setaria italica]
SETIT_028684mg	5.50322	3.74182	0.564538	0.000613041	up	--	GO:0016020,membrane;GO:0005524,ATP binding;GO:0016887,ATPase activity	--	--	PF08370:Plant PDR ABC transporter associated|PF00005:ABC transporter|PF14510:ABC-transporter N-terminal|PF01061:ABC-2 type transporter	sp|A3BXL8|AB53G_ORYSJ ABC transporter G family member 53 OS=Oryza sativa subsp. japonica OX=39947 GN=ABCG53 PE=2 SV=1	gi|514729073|ref|XP_004956611.1|pleiotropic drug resistance protein 4-like [Setaria italica]
SETIT_034186mg	8.27585	5.30617	0.647205	0.00443274	up	--	GO:0005524,ATP binding;GO:0016887,ATPase activity	--	KOG0061,Transporter, ABC superfamily (Breast cancer resistance protein)	PF00005:ABC transporter	sp|B9G5Y5|AB25G_ORYSJ ABC transporter G family member 25 OS=Oryza sativa subsp. japonica OX=39947 GN=ABCG25 PE=2 SV=1	gi|514823787|ref|XP_004986552.1|ABC transporter G family member 28-like [Setaria italica]
SETIT_034371mg	3.80549	7.42314	-0.954424	7.05318e-05	down	--	GO:0005524,ATP binding;GO:0016887,ATPase activity	--	--	PF01061:ABC-2 type transporter|PF00005:ABC transporter	sp|Q93YS4|AB22G_ARATH ABC transporter G family member 22 OS=Arabidopsis thaliana OX=3702 GN=ABCG22 PE=1 SV=1	gi|514821943|ref|XP_004985644.1|ABC transporter G family member 22-like isoform X1 [Setaria italica]
SETIT_034444mg	11.0212	17.973	-0.69728	1.16343e-05	down	--	GO:0016020,membrane;GO:0005524,ATP binding;GO:0016887,ATPase activity	--	KOG0061,Transporter, ABC superfamily (Breast cancer resistance protein)	PF00005:ABC	sp|Q9ZUU9|AB3G_ARATH ABC transporter G family member 3 OS=Arabidopsis thaliana OX=3702 GN=ABCG3 PE=1 SV=2 transporter|PF01061:ABC-2 type transporter	gi|514812335|ref|XP_004980962.1|ABC transporter G family member 3-like [Setaria italica]
Se7_v_Se5
#id	Se7-FPKM	Se5-FPKM	log2FoldChange	pvalue	significant	COG_class_annotation	GO_annotation	KEGG_annotation	KOG_class_annotation	Pfam_annotation	Swissprot_annotation	nr_annotation
ABC transporter B family
SETIT_000070mg	18.7601	30.8972	-0.73742	0.00041212	down	--	GO:0006810,transport;GO:0055085,transmembrane transport;GO:0005524,ATP binding;GO:0016021,integral component of membrane;GO:0042626,ATPase activity, coupled to transmembrane movement of substances;GO:0016887,ATPase activity	K05658 ATP-binding cassette, subfamily B (MDR/TAP), member 1 [EC:3.6.3.44]	--	PF00005:ABC transporter|PF00664:ABC transporter transmembrane region	sp|Q9M1Q9|AB21B_ARATH ABC transporter B family member 21 OS=Arabidopsis thaliana OX=3702 GN=ABCB21 PE=1 SV=2	gi|514772929|ref|XP_004967616.1|ABC transporter B family member 21-like isoform X1 [Setaria italica]
SETIT_000074mg	2.26559	3.88911	-0.794532	0.000885502	down	--	GO:0006810,transport;GO:0055085,transmembrane transport;GO:0005524,ATP binding;GO:0016021,integral component of membrane;GO:0042626,ATPase activity, coupled to transmembrane movement of substances;GO:0016887,ATPase activity	K05658 ATP-binding cassette, subfamily B (MDR/TAP), member 1 [EC:3.6.3.44]	--	PF00664:ABC transporter transmembrane region|PF00005:ABC transporter	sp|Q9FWX7|AB11B_ARATH ABC transporter B family member 11 OS=Arabidopsis thaliana OX=3702 GN=ABCB11 PE=2 SV=1	gi|514790594|ref|XP_004972114.1|ABC transporter B family member 4-like [Setaria italica]
SETIT_009196mg	8.75865	13.8222	-0.673987	4.99062e-05	down	--	GO:0006810,transport;GO:0055085,transmembrane transport;GO:0005524,ATP binding;GO:0016021,integral component of membrane;GO:0042626,ATPase activity, coupled to transmembrane movement of substances;GO:0016887,ATPase activity	K05658 ATP-binding cassette, subfamily B (MDR/TAP), member 1 [EC:3.6.3.44]	--	PF00005:ABC transporter|PF00664:ABC transporter transmembrane region	sp|Q9LJX0|AB19B_ARATH ABC transporter B family member 19 OS=Arabidopsis thaliana OX=3702 GN=ABCB19 PE=1 SV=1	gi|514804254|ref|XP_004977001.1| ABC transporter B family member 19-like [Setaria italica]
SETIT_009197mg	12.3487	17.9366	-0.555322	0.00393182	down	--	GO:0006810,transport;GO:0055085,transmembrane transport;GO:0005524,ATP binding;GO:0016021,integral component of membrane;GO:0042626,ATPase activity, coupled to transmembrane movement of substances;GO:0016887,ATPase activity	K05658 ATP-binding cassette, subfamily B (MDR/TAP), member 1 [EC:3.6.3.44]	--	PF00664:ABC transporter transmembrane region|PF00005:ABC transporter	sp|Q9LJX0|AB19B_ARATH ABC transporter B family member 19 OS=Arabidopsis thaliana OX=3702 GN=ABCB19 PE=1 SV=1	gi|514804254|ref|XP_004977001.1| ABC transporter B family member 19-like [Setaria italica]
SETIT_013123mg	11.2819	17.2374	-0.629136	0.00122094	down	--	GO:0006810,transport;GO:0055085,transmembrane transport;GO:0005524,ATP binding;GO:0016021,integral component of membrane;GO:0042626,ATPase activity, coupled to transmembrane movement of substances;GO:0016887,ATPase activity	K05658 ATP-binding cassette, subfamily B (MDR/TAP), member 1 [EC:3.6.3.44]	--	PF00005:ABC transporter|PF00664:ABC transporter transmembrane region	sp|Q9ZR72|AB1B_ARATH ABC transporter B family member 1 OS=Arabidopsis thaliana OX=3702 GN=ABCB1 PE=1 SV=1	gi|514798628|ref|XP_004974253.1|ABC transporter B family member 1-like [Setaria italica]
SETIT_016145mg	4.3664	2.33185	0.884916	0.0476325	up	--	GO:0006810,transport;GO:0055085,transmembrane transport;GO:0005524,ATP binding;GO:0016021,integral component of membrane;GO:0042626,ATPase activity, coupled to transmembrane movement of substances;GO:0016887,ATPase activity	K05658 ATP-binding cassette, subfamily B (MDR/TAP), member 1 [EC:3.6.3.44]	--	PF00005:ABC transporter|PF00664:ABC transporter transmembrane region	sp|Q9FWX7|AB11B_ARATH ABC transporter B family member 11 OS=Arabidopsis thaliana OX=3702 GN=ABCB11 PE=2 SV=1	gi|514790598|ref|XP_004972115.1|ABC transporter B family member 11-like [Setaria italica]
SETIT_016162mg	18.6346	48.03	-1.38668	1.19051e-06	down	--	GO:0006810,transport;GO:0055085,transmembrane transport;GO:0005524,ATP binding;GO:0016021,integral component of membrane;GO:0042626,ATPase activity, coupled to transmembrane movement of substances;GO:0016887,ATPase activity	K05658 ATP-binding cassette, subfamily B (MDR/TAP), member 1 [EC:3.6.3.44]	--	PF00005:ABC transporter|PF00664:ABC transporter transmembrane region	sp|Q8LPK2|AB2B_ARATH ABC transporter B family member 2 OS=Arabidopsis thaliana OX=3702 GN=ABCB2 PE=1 SV=3	gi|514716564|ref|XP_004953524.1|ABC transporter B family member 2-like [Setaria italica]
SETIT_021108mg	5.70621	9.06741	-0.686417	0.011637	down	--	GO:0006810,transport;GO:0055085,transmembrane transport;GO:0005524,ATP binding;GO:0016021,integral component of membrane;GO:0042626,ATPase activity, coupled to transmembrane movement of substances;GO:0016887,ATPase activity	K05658 ATP-binding cassette, subfamily B (MDR/TAP), member 1 [EC:3.6.3.44]	--	--	sp|O80725|AB4B_ARATH ABC transporter B family member 4 OS=Arabidopsis thaliana OX=3702 GN=ABCB4 PE=1 SV=1	gi|514772929|ref|XP_004967616.1|ABC transporter B family member 21-like isoform X1 [Setaria italica]
ABC transporter C family
SETIT_000394mg	15.3134	22.1725	-0.550204	0.00201681	down	--	GO:0006810,transport;GO:0055085,transmembrane transport;GO:0005524,ATP binding;GO:0016021,integral component of membrane;GO:0042626,ATPase activity, coupled to transmembrane movement of substances;GO:0016887,ATPase activity	K05665 ATP-binding cassette, subfamily C (CFTR/MRP), member 1	--	PF00664:ABC transporter transmembrane region|PF00005:ABC transporter	sp|Q9LZJ5|AB14C_ARATH ABC transporter C family member 14 OS=Arabidopsis thaliana OX=3702 GN=ABCC14 PE=1 SV=1	gi|514777303|ref|XP_004968719.1|ABC transporter C family member 14-like [Setaria italica]
SETIT_005687mg	2.54602	3.61628	-0.522245	0.0324998	down	--	GO:0006810,transport;GO:0055085,transmembrane transport;GO:0005524,ATP binding;GO:0016021,integral component of membrane;GO:0042626,ATPase activity, coupled to transmembrane movement of substances;GO:0016887,ATPase activity	--	--	PF00005:ABC transporter|PF00664:ABC transporter transmembrane region	sp|Q8LGU1|AB8C_ARATH ABC transporter C family member 8 OS=Arabidopsis thaliana OX=3702 GN=ABCC8 PE=2 SV=3	gi|514766789|ref|XP_004966084.1|ABC transporter C family member 8-like isoform X2 [Setaria italica]
SETIT_005820mg	19.1491	8.99586	1.07414	1.70046e-10	up	--	GO:0006810,transport;GO:0055085,transmembrane transport;GO:0005524,ATP binding;GO:0016021,integral component of membrane;GO:0042626,ATPase activity, coupled to transmembrane movement of substances;GO:0016887,ATPase activity	K05674 ATP-binding cassette, subfamily C (CFTR/MRP), member 10	--	PF00005:ABC transporter|PF00664:ABC transporter transmembrane region	sp|Q9SKX0|AB13C_ARATH ABC transporter C family member 13 OS=Arabidopsis thaliana OX=3702 GN=ABCC13 PE=2 SV=3	gi|514760912|ref|XP_004964657.1|ABC transporter C family member 13-like [Setaria italica]
ABC transporter G family
SETIT_000043mg	6.80552	16.1338	-1.26241	1.91259e-09	down	--	GO:0016020,membrane;GO:0005524,ATP binding;GO:0016887,ATPase activity	--	--	PF01061:ABC-2 type transporter|PF14510:ABC-transporter N-terminal|PF08370:Plant PDR ABC transporter associated|PF00005:ABC transporter	sp|Q0JLC5|AB36G_ORYSJ ABC transporter G family member 36 OS=Oryza sativa subsp. japonica OX=39947 GN=ABCG36 PE=2 SV=1	gi|514815635|ref|XP_004982569.1|pleiotropic drug resistance protein 3-like isoform X2 [Setaria italica]
SETIT_000044mg	4.30123	9.90013	-1.21886	0.00120645	down	--	GO:0016020,membrane;GO:0005524,ATP binding;GO:0016887,ATPase activity	--	--	PF00005:ABC transporter|PF14510:ABC-transporter N-terminal|PF01061:ABC-2 type transporter|PF08370:Plant PDR ABC transporter associated	sp|Q0JLC5|AB36G_ORYSJ ABC transporter G family member 36 OS=Oryza sativa subsp. japonica OX=39947 GN=ABCG36 PE=2 SV=1	gi|514817567|ref|XP_004983502.1|gi|514817567|ref|XP_004983502.1
SETIT_000046mg	15.3524	33.2186	-1.12993	5.42853e-08	down	--	GO:0016020,membrane;GO:0005524,ATP binding;GO:0016887,ATPase activity	--	--	PF00005:ABC transporter|PF01061:ABC-2 type transporter|PF08370:Plant PDR ABC transporter associated|PF14510:ABC-transporter N-terminal	sp|Q8GU89|AB37G_ORYSJ ABC transporter G family member 37 OS=Oryza sativa subsp. japonica OX=39947 GN=ABCG37 PE=2 SV=1	gi|514778565|ref|XP_004969129.1|pleiotropic drug resistance protein 4-like isoform X2 [Setaria italica]
SETIT_0000491mg	5.78637	18.4725	-1.69384	0.000204048	down	--	GO:0016020,membrane;GO:0005524,ATP binding;GO:0016887,ATPase activity	--		PF14510:ABC-transporter N-terminal	sp|Q8GU87|AB31G_ORYSJ ABC transporter G family member 31 OS=Oryza sativa subsp. japonica OX=39947 GN=ABCG31 PE=2 SV=3	gi|514776152|ref|XP_004968406.1|pleiotropic drug resistance protein 6-like [Setaria italica]
SETIT_0000492mg	40.951	73.5957	-0.863795	2.26875e-05	down	--	GO:0016020,membrane;GO:0005524,ATP binding;GO:0016887,ATPase activity	--	--	PF00005:ABC transporter|PF08370:Plant PDR ABC transporter associated|PF01061:ABC-2 type transporter	sp|Q8GU87|AB31G_ORYSJ ABC transporter G family member 31 OS=Oryza sativa subsp. japonica OX=39947 GN=ABCG31 PE=2 SV=3	gi|514776152|ref|XP_004968406.1|pleiotropic drug resistance protein 6-like [Setaria italica]
SETIT_005204mg	4.07194	6.91523	-0.780157	0.0407366	down	--	GO:0016020,membrane;GO:0005524,ATP binding;GO:0016887,ATPase activity	--	KOG0061,Transporter, ABC superfamily (Breast cancer resistance protein)	PF00005:ABC transporter|PF01061:ABC-2 type transporter	sp|Q9MAH4|AB10G_ARATH ABC transporter G family member 10 OS=Arabidopsis thaliana OX=3702 GN=ABCG10 PE=3 SV=1	gi|514778709|ref|XP_004969166.1|ABC transporter G family member 10-like [Setaria italica]
SETIT_005698mg	3.94631	8.39639	-1.1062	1.83141e-06	down	--	GO:0016020,membrane;GO:0005524,ATP binding;GO:0016887,ATPase activity	--	--	PF01061:ABC-2 type transporter|PF00005:ABC transporter|PF08370:Plant PDR ABC transporter associated	sp|Q5Z9S8|AB42G_ORYSJ ABC transporter G family member 42 OS=Oryza sativa subsp. japonica OX=39947 GN=ABCG42 PE=2 SV=1	gi|514764816|ref|XP_004965600.1|pleiotropic drug resistance protein 12-like isoform X2 [Setaria italica]
SETIT_008170mg	6.32822	2.7279	1.19338	0.000619676	up	--	GO:0005524,ATP binding;GO:0016887,ATPase activity	--	KOG0061,Transporter, ABC superfamily (Breast cancer resistance protein)	PF00005:ABC transporter	sp|Q9FF46|AB28G_ARATH ABC transporter G family member 28 OS=Arabidopsis thaliana OX=3702 GN=ABCG28 PE=3 SV=1	gi|514823787|ref|XP_004986552.1|ABC transporter G family member 28-like [Setaria italica]
SETIT_008843mg	7.7871	12.2992	-0.676008	0.00231532	down	--	GO:0016020,membrane;GO:0005524,ATP binding;GO:0016887,ATPase activity	--	--	PF01061:ABC-2 type transporter|PF00005:ABC transporter	sp|Q9FLX5|AB8G_ARATH ABC transporter G family member 8 OS=Arabidopsis thaliana OX=3702 GN=ABCG8 PE=2 SV=1	gi|413925487|gb|AFW65419.1|ATPase, coupled to transmembrane movement of substance [Zea mays]
SETIT_009225mg	2.22956	3.41887	-0.634466	0.0129078	down	--	GO:0005524,ATP binding;GO:0016887,ATPase activity	--	KOG0061,Transporter, ABC superfamily (Breast cancer resistance protein)	PF00005:ABC transporter	sp|Q9FF46|AB28G_ARATH ABC transporter G family member 28 OS=Arabidopsis thaliana OX=3702 GN=ABCG28 PE=3 SV=1	gi|514823787|ref|XP_004986552.1|ABC transporter G family member 28-like [Setaria italica]
SETIT_009486mg	34.105	85.7108	-1.35007	4.08696e-06	down	--	GO:0016020,membrane;GO:0005524,ATP binding;GO:0016887,ATPase activity	--	--	PF00005:ABC transporter|PF01061:ABC-2 type transporter	sp|Q8RXN0|AB11G_ARATH ABC transporter G family member 11 OS=Arabidopsis thaliana OX=3702 GN=ABCG11 PE=1 SV=1	gi|514815997|ref|XP_004982746.1|ABC transporter G family member 11-like [Setaria italica]
SETIT_016096mg	1.02294	2.54174	-1.32586	0.000826444	down	--	GO:0016020,membrane;GO:0005524,ATP binding;GO:0016887,ATPase activity	--	--	PF00005:ABC transporter|PF08370:Plant PDR ABC transporter associated|PF14510:ABC-transporter N-terminal|PF01061:ABC-2 type transporter	sp|Q8GU88|AB39G_ORYSJ ABC transporter G family member 39 OS=Oryza sativa subsp. japonica OX=39947 GN=ABCG39 PE=3 SV=1	gi|514708280|ref|XP_004951497.1|putative pleiotropic drug resistance protein 7-like [Setaria italica]
SETIT_019595mg	4.12951	1.89283	1.1064	0.00117506	up	--	GO:0005524,ATP binding;GO:0016887,ATPase activity	--	KOG0061,Transporter, ABC superfamily (Breast cancer resistance protein)	PF00005:ABC transporter	sp|Q9FF46|AB28G_ARATH ABC transporter G family member 28 OS=Arabidopsis thaliana OX=3702 GN=ABCG28 PE=3 SV=1	gi|514823787|ref|XP_004986552.1|ABC transporter G family member 28-like [Setaria italica]
SETIT_021371mg	12.2555	32.7367	-1.43505	4.90331e-06	down	--	GO:0016020,membrane;GO:0005524,ATP binding;GO:0016887,ATPase activity	--	--	PF00005:ABC transporter|PF01061:ABC-2 type transporter	sp|O80946|AB1G_ARATH ABC transporter G family member 1 OS=Arabidopsis thaliana OX=3702 GN=ABCG1 PE=2 SV=1	gi|514824794|ref|XP_004987055.1| ABC transporter G family member 16-like [Setaria italica]
SETIT_021378mg	1.36247	6.64973	-2.30999	1.64131e-05	down	--	GO:0016020,membrane;GO:0005524,ATP binding;GO:0016887,ATPase activity	--	--	PF00005:ABC transporter|PF01061:ABC-2 type transporter	sp|O80946|AB1G_ARATH ABC transporter G family member 1 OS=Arabidopsis thaliana OX=3702 GN=ABCG1 PE=2 SV=1	gi|514824794|ref|XP_004987055.1| ABC transporter G family member 16-like [Setaria italica]
SETIT_0213811mg	16.2859	45.9262	-1.5173	1.49064e-05	down	--	GO:0016020,membrane;GO:0005524,ATP binding;GO:0016887,ATPase activity	--	--	PF01061:ABC-2 type transporter|PF00005:ABC transporte	sp|Q9C8K2|AB12G_ARATH ABC transporter G family member 12 OS=Arabidopsis thaliana OX=3702 GN=ABCG12 PE=1 SV=1r	gi|514744473|ref|XP_004960643.1|ABC transporter G family member 12-like isoform X3 [Setaria italica]
SETIT_0213812mg	64.5967	147.761	-1.21516	0.000564437	down	--	GO:0016020,membrane;GO:0005524,ATP binding;GO:0016887,ATPase activity	--	--	--	sp|Q8RWI9|AB15G_ARATH ABC transporter G family member 15 OS=Arabidopsis thaliana OX=3702 GN=ABCG15 PE=2 SV=2	gi|514744473|ref|XP_004960643.1|ABC transporter G family member 12-like isoform X3 [Setaria italica]
SETIT_021659mg	21.3823	33.9399	-0.681381	0.00389236	down	--	GO:0016020,membrane;GO:0005524,ATP binding;GO:0016887,ATPase activity	--	KOG0061,Transporter, ABC superfamily (Breast cancer resistance protein)	PF01061:ABC-2 type transporter|PF00005:ABC transporter	sp|H9BZ66|ABCG1_PETHY ABC transporter G family member 1 OS=Petunia hybrida OX=4102 GN=ABCG1 PE=2 SV=1	gi|514815997|ref|XP_004982746.1|ABC transporter G family member 11-like [Setaria italica]
SETIT_026135mg	10.2162	5.2983	0.930386	0.000641249	up	--	GO:0016020,membrane;GO:0005524,ATP binding;GO:0016887,ATPase activity	--	KOG0061,Transporter, ABC superfamily (Breast cancer resistance protein)	PF00005:ABC transporter|PF01061:ABC-2 type transporter	sp|Q84TH5|AB25G_ARATH ABC transporter G family member 25 OS=Arabidopsis thaliana OX=3702 GN=ABCG25 PE=1 SV=1	gi|514808000|ref|XP_004978848.1|LOW QUALITY PROTEIN: ABC transporter G family member 25-like [Setaria italica]
SETIT_028682mg	3.53529	6.62001	-0.921056	0.00656282	down	--	GO:0016020,membrane;GO:0005524,ATP binding;GO:0016887,ATPase activity	--	--	PF01061:ABC-2 type transporter|PF00005:ABC transporter|PF08370:Plant PDR ABC transporter associated|PF14510:ABC-transporter N-terminal	sp|Q8GU86|AB43G_ORYSJ ABC transporter G family member 43 OS=Oryza sativa subsp. japonica OX=39947 GN=ABCG43 PE=2 SV=2	gi|514822902|ref|XP_004986111.1|pleiotropic drug resistance protein 5-like [Setaria italica]
SETIT_034186mg	5.89821	8.27585	-0.50415	0.00931776	down	--	GO:0005524,ATP binding;GO:0016887,ATPase activity	--	KOG0061,Transporter, ABC superfamily (Breast cancer resistance protein)	PF00005:ABC transporter	sp|B9G5Y5|AB25G_ORYSJ ABC transporter G family member 25 OS=Oryza sativa subsp. japonica OX=39947 GN=ABCG25 PE=2 SV=1	gi|514823787|ref|XP_004986552.1|ABC transporter G family member 28-like [Setaria italica]
SETIT_034371mg	1.7427	3.80549	-1.14074	4.70665e-05	down	--	GO:0005524,ATP binding;GO:0016887,ATPase activity	--	--	PF01061:ABC-2 type transporter|PF00005:ABC transporter	sp|Q93YS4|AB22G_ARATH ABC transporter G family member 22 OS=Arabidopsis thaliana OX=3702 GN=ABCG22 PE=1 SV=1	gi|514821943|ref|XP_004985644.1|ABC transporter G family member 22-like isoform X1 [Setaria italica]
Se12_v_Se7
#id	Se12-FPKM	Se7-FPKM	log2FoldChange	pvalue	significant	COG_class_annotation	GO_annotation	KEGG_annotation	KOG_class_annotation	Pfam_annotation	Swissprot_annotation	nr_annotation
ABC transporter B family
SETIT_000078mg	1.46981	3.84421	-1.37852	0.028719	down	--	GO:0006810,transport;GO:0055085,transmembrane transport;GO:0005524,ATP binding;GO:0016021,integral component of membrane;GO:0042626,ATPase activity, coupled to transmembrane movement of substances;GO:0016887,ATPase activity	K05658 ATP-binding cassette, subfamily B (MDR/TAP), member 1 [EC:3.6.3.44]	--	PF00664:ABC transporter transmembrane region|PF00005:ABC transporter	sp|Q9LHK4|AB8B_ARATH Putative ABC transporter B family member 8 OS=Arabidopsis thaliana OX=3702 GN=ABCB8 PE=5 SV=1	gi|514781261|ref|XP_004969800.1|putative ABC transporter B family member 8-like [Setaria italica]
SETIT_016145mg	1.77386	4.3664	-1.29509	0.0232492	down	--	GO:0006810,transport;GO:0055085,transmembrane transport;GO:0005524,ATP binding;GO:0016021,integral component of membrane;GO:0042626,ATPase activity, coupled to transmembrane movement of substances;GO:0016887,ATPase activity	K05658 ATP-binding cassette, subfamily B (MDR/TAP), member 1 [EC:3.6.3.44]	--	PF00005:ABC transporter|PF00664:ABC transporter transmembrane region	sp|Q9FWX7|AB11B_ARATH ABC transporter B family member 11 OS=Arabidopsis thaliana OX=3702 GN=ABCB11 PE=2 SV=1	gi|514790598|ref|XP_004972115.1|ABC transporter B family member 11-like [Setaria italica]
ABC transporter G family
SETIT_000044mg	7.0581	4.30123	0.714813	0.0225397	up	--	GO:0016020,membrane;GO:0005524,ATP binding;GO:0016887,ATPase activity	--	--	PF00005:ABC transporter|PF14510:ABC-transporter N-terminal|PF01061:ABC-2 type transporter|PF08370:Plant PDR ABC transporter associated	sp|Q0JLC5|AB36G_ORYSJ ABC transporter G family member 36 OS=Oryza sativa subsp. japonica OX=39947 GN=ABCG36 PE=2 SV=1	gi|514817567|ref|XP_004983502.1|gi|514817567|ref|XP_004983502.1
SETIT_0213812mg	32.0544	64.5967	-1.01265	0.0199873	down	--	GO:0016020,membrane;GO:0005524,ATP binding;GO:0016887,ATPase activity	--	--	--	sp|Q8RWI9|AB15G_ARATH ABC transporter G family member 15 OS=Arabidopsis thaliana OX=3702 GN=ABCG15 PE=2 SV=2	gi|514744473|ref|XP_004960643.1|ABC transporter G family member 12-like isoform X3 [Setaria italica]
Se3_v_CK3
#id	Se3-FPKM	CK3-FPKM	log2FoldChange	pvalue	significant	COG_class_annotation	GO_annotation	KEGG_annotation	KOG_class_annotation	Pfam_annotation	Swissprot_annotation	nr_annotation
ABC transporter A family
SETIT_016673mg	2.66262	5.29744	-1.00869	0.00767738	down	--	GO:0006810,transport;GO:0055085,transmembrane transport;GO:0005524,ATP binding;GO:0016021,integral component of membrane;GO:0042626,ATPase activity, coupled to transmembrane movement of substances;GO:0016887,ATPase activity	--	KOG0059,Lipid exporter ABCA1 and related proteins, ABC superfamily	PF13304:AAA domain, putative AbiEii toxin, Type IV TA system|PF12698:ABC-2 family transporter protein	sp|Q9STT7|AB5A_ARATH ABC transporter A family member 5 OS=Arabidopsis thaliana OX=3702 GN=ABCA5 PE=3 SV=2	gi|514795720|ref|XP_004973370.1||
ABC transporter B family
SETIT_000077mg	1.35732	3.87421	-1.52128	0.00103709	down	--	GO:0006810,transport;GO:0055085,transmembrane transport;GO:0005524,ATP binding;GO:0016021,integral component of membrane;GO:0042626,ATPase activity, coupled to transmembrane movement of substances;GO:0016887,ATPase activity	K05658 ATP-binding cassette, subfamily B (MDR/TAP), member 1 [EC:3.6.3.44]	--	PF00005:ABC transporter|PF00664:ABC transporter transmembrane region	sp|Q9FWX7|AB11B_ARATH ABC transporter B family member 11 OS=Arabidopsis thaliana OX=3702 GN=ABCB11 PE=2 SV=1	gi|514790594|ref|XP_004972114.1|ABC transporter B family member 4-like [Setaria italica]
SETIT_000078mg	5.10345	3.01767	0.737569	0.0133889	up	--	GO:0006810,transport;GO:0055085,transmembrane transport;GO:0005524,ATP binding;GO:0016021,integral component of membrane;GO:0042626,ATPase activity, coupled to transmembrane movement of substances;GO:0016887,ATPase activity	K05658 ATP-binding cassette, subfamily B (MDR/TAP), member 1 [EC:3.6.3.44]	--	PF00664:ABC transporter transmembrane region|PF00005:ABC transporter	sp|Q9LHK4|AB8B_ARATH Putative ABC transporter B family member 8 OS=Arabidopsis thaliana OX=3702 GN=ABCB8 PE=5 SV=1	gi|514781261|ref|XP_004969800.1|putative ABC transporter B family member 8-like [Setaria italica]
SETIT_016162mg	71.1834	44.3222	0.66565	0.000633035	up	--	GO:0006810,transport;GO:0055085,transmembrane transport;GO:0005524,ATP binding;GO:0016021,integral component of membrane;GO:0042626,ATPase activity, coupled to transmembrane movement of substances;GO:0016887,ATPase activity	K05658 ATP-binding cassette, subfamily B (MDR/TAP), member 1 [EC:3.6.3.44]	--	PF00005:ABC transporter|PF00664:ABC transporter transmembrane region	sp|Q8LPK2|AB2B_ARATH ABC transporter B family member 2 OS=Arabidopsis thaliana OX=3702 GN=ABCB2 PE=1 SV=3	gi|514716564|ref|XP_004953524.1|ABC transporter B family member 2-like [Setaria italica]
ABC transporter C family
SETIT_000037mg	6.19145	10.648	-0.801398	0.00141886	down	--	GO:0006810,transport;GO:0055085,transmembrane transport;GO:0005524,ATP binding;GO:0016021,integral component of membrane;GO:0042626,ATPase activity, coupled to transmembrane movement of substances;GO:0016887,ATPase activity	--	--	PF00005:ABC transporter|PF00664:ABC transporter transmembrane region	sp|Q9LK64|AB3C_ARATH ABC transporter C family member 3 OS=Arabidopsis thaliana OX=3702 GN=ABCC3 PE=1 SV=1	gi|530278704|gb|AGT16648.1|SHCRBa_170_C07_F_420 [Saccharum hybrid cultivar R570]
SETIT_033887mg	6.06308	9.36266	-0.643756	0.0141738	down	--	GO:0006810,transport;GO:0055085,transmembrane transport;GO:0005524,ATP binding;GO:0016021,integral component of membrane;GO:0042626,ATPase activity, coupled to transmembrane movement of substances;GO:0016887,ATPase activity	--	--	PF00005:ABC transporter|PF00664:ABC transporter transmembrane region	sp|Q9LK64|AB3C_ARATH ABC transporter C family member 3 OS=Arabidopsis thaliana OX=3702 GN=ABCC3 PE=1 SV=1	gi|514820201|ref|XP_004984790.1|ABC transporter C family member 3-like [Setaria italica]
ABC transporter G family
SETIT_000044mg	1.15319	3.41986	-1.58018	0.00216222	down	--	GO:0016020,membrane;GO:0005524,ATP binding;GO:0016887,ATPase activity	--	--	PF00005:ABC transporter|PF14510:ABC-transporter N-terminal|PF01061:ABC-2 type transporter|PF08370:Plant PDR ABC transporter associated	sp|Q0JLC5|AB36G_ORYSJ ABC transporter G family member 36 OS=Oryza sativa subsp. japonica OX=39947 GN=ABCG36 PE=2 SV=1	gi|514817567|ref|XP_004983502.1|gi|514817567|ref|XP_004983502.1
SETIT_0000491mg	23.3199	13.8014	0.743114	0.0441659	up	--	GO:0016020,membrane;GO:0005524,ATP binding;GO:0016887,ATPase activity	--		PF14510:ABC-transporter N-terminal	sp|Q8GU87|AB31G_ORYSJ ABC transporter G family member 31 OS=Oryza sativa subsp. japonica OX=39947 GN=ABCG31 PE=2 SV=3	gi|514776152|ref|XP_004968406.1|pleiotropic drug resistance protein 6-like [Setaria italica]
SETIT_0000492mg	109.006	70.1947	0.613234	0.000372225	up	--	GO:0016020,membrane;GO:0005524,ATP binding;GO:0016887,ATPase activity	--	--	PF00005:ABC transporter|PF08370:Plant PDR ABC transporter associated|PF01061:ABC-2 type transporter	sp|Q8GU87|AB31G_ORYSJ ABC transporter G family member 31 OS=Oryza sativa subsp. japonica OX=39947 GN=ABCG31 PE=2 SV=3	gi|514776152|ref|XP_004968406.1|pleiotropic drug resistance protein 6-like [Setaria italica]
SETIT_005204mg	1.09952	2.67668	-1.30509	0.0134419	down	--	GO:0016020,membrane;GO:0005524,ATP binding;GO:0016887,ATPase activity	--	KOG0061,Transporter, ABC superfamily (Breast cancer resistance protein)	PF00005:ABC transporter|PF01061:ABC-2 type transporter	sp|Q9MAH4|AB10G_ARATH ABC transporter G family member 10 OS=Arabidopsis thaliana OX=3702 GN=ABCG10 PE=3 SV=1	gi|514778709|ref|XP_004969166.1|ABC transporter G family member 10-like [Setaria italica]
SETIT_015448mg	7.19829	11.0216	-0.630542	0.00416193	down	--	GO:0016020,membrane;GO:0005524,ATP binding;GO:0016887,ATPase activity	--	--	--	sp|Q8GU82|AB45G_ORYSJ ABC transporter G family member 45 OS=Oryza sativa subsp. japonica OX=39947 GN=ABCG45 PE=2 SV=2	gi|514799924|ref|XP_004974899.1|pleiotropic drug resistance protein 2-like [Setaria italica]
SETIT_021371mg	15.3778	37.2836	-1.28832	0.000396439	down	--	GO:0016020,membrane;GO:0005524,ATP binding;GO:0016887,ATPase activity	--	--	PF00005:ABC transporter|PF01061:ABC-2 type transporter	sp|O80946|AB1G_ARATH ABC transporter G family member 1 OS=Arabidopsis thaliana OX=3702 GN=ABCG1 PE=2 SV=1	gi|514824794|ref|XP_004987055.1| ABC transporter G family member 16-like [Setaria italica]
SETIT_0213812mg	235.397	136.55	0.767612	0.00155074	up	--	GO:0016020,membrane;GO:0005524,ATP binding;GO:0016887,ATPase activity	--	--	--	sp|Q8RWI9|AB15G_ARATH ABC transporter G family member 15 OS=Arabidopsis thaliana OX=3702 GN=ABCG15 PE=2 SV=2	gi|514744473|ref|XP_004960643.1|ABC transporter G family member 12-like isoform X3 [Setaria italica]
SETIT_021659mg	36.7916	51.8848	-0.510987	0.0334556	down	--	GO:0016020,membrane;GO:0005524,ATP binding;GO:0016887,ATPase activity	--	KOG0061,Transporter, ABC superfamily (Breast cancer resistance protein)	PF01061:ABC-2 type transporter|PF00005:ABC transporter	sp|H9BZ66|ABCG1_PETHY ABC transporter G family member 1 OS=Petunia hybrida OX=4102 GN=ABCG1 PE=2 SV=1	gi|514815997|ref|XP_004982746.1|ABC transporter G family member 11-like [Setaria italica]
SETIT_028682mg	1.59513	2.33389	-0.570989	0.0479409	down	--	GO:0016020,membrane;GO:0005524,ATP binding;GO:0016887,ATPase activity	--	--	PF01061:ABC-2 type transporter|PF00005:ABC transporter|PF08370:Plant PDR ABC transporter associated|PF14510:ABC-transporter N-terminal	sp|Q8GU86|AB43G_ORYSJ ABC transporter G family member 43 OS=Oryza sativa subsp. japonica OX=39947 GN=ABCG43 PE=2 SV=2	gi|514822902|ref|XP_004986111.1|pleiotropic drug resistance protein 5-like [Setaria italica]
Se5_v_CK5
#id	Se5-FPKM	CK5-FPKM	log2FoldChange	pvalue	significant	COG_class_annotation	GO_annotation	KEGG_annotation	KOG_class_annotation	Pfam_annotation	Swissprot_annotation	nr_annotation
ABC transporter B family
SETIT_000077mg	3.07862	4.47635	-0.547413	0.00840148	down	--	GO:0006810,transport;GO:0055085,transmembrane transport;GO:0005524,ATP binding;GO:0016021,integral component of membrane;GO:0042626,ATPase activity, coupled to transmembrane movement of substances;GO:0016887,ATPase activity	K05658 ATP-binding cassette, subfamily B (MDR/TAP), member 1 [EC:3.6.3.44]	--	PF00005:ABC transporter|PF00664:ABC transporter transmembrane region	sp|Q9FWX7|AB11B_ARATH ABC transporter B family member 11 OS=Arabidopsis thaliana OX=3702 GN=ABCB11 PE=2 SV=1	gi|514790594|ref|XP_004972114.1|ABC transporter B family member 4-like [Setaria italica]
SETIT_021108mg	9.06741	13.9545	-0.628845	0.0023741	down	--	GO:0006810,transport;GO:0055085,transmembrane transport;GO:0005524,ATP binding;GO:0016021,integral component of membrane;GO:0042626,ATPase activity, coupled to transmembrane movement of substances;GO:0016887,ATPase activity	K05658 ATP-binding cassette, subfamily B (MDR/TAP), member 1 [EC:3.6.3.44]	--	--	sp|O80725|AB4B_ARATH ABC transporter B family member 4 OS=Arabidopsis thaliana OX=3702 GN=ABCB4 PE=1 SV=1	gi|514772929|ref|XP_004967616.1|ABC transporter B family member 21-like isoform X1 [Setaria italica]
ABC transporter G family
SETIT_005204mg	6.91523	11.3771	-0.727637	0.0167913	down	--	GO:0016020,membrane;GO:0005524,ATP binding;GO:0016887,ATPase activity	--	KOG0061,Transporter, ABC superfamily (Breast cancer resistance protein)	PF00005:ABC transporter|PF01061:ABC-2 type transporter	sp|Q9MAH4|AB10G_ARATH ABC transporter G family member 10 OS=Arabidopsis thaliana OX=3702 GN=ABCG10 PE=3 SV=1	gi|514778709|ref|XP_004969166.1|ABC transporter G family member 10-like [Setaria italica]
SETIT_000414mg	2.80111	4.64862	-0.73925	0.0463257	down	--	GO:0016020,membrane;GO:0005524,ATP binding;GO:0016887,ATPase activity	--	--	PF00005:ABC transporter|PF01061:ABC-2 type transporter	sp|Q9M2V7|AB16G_ARATH ABC transporter G family member 16 OS=Arabidopsis thaliana OX=3702 GN=ABCG16 PE=2 SV=2	gi|514824794|ref|XP_004987055.1| ABC transporter G family member 16-like [Setaria italica]
SETIT_009225mg	3.41887	4.98026	-0.55083	0.0103974	down	--	GO:0005524,ATP binding;GO:0016887,ATPase activity	--	KOG0061,Transporter, ABC superfamily (Breast cancer resistance protein)	PF00005:ABC transporter	sp|Q9FF46|AB28G_ARATH ABC transporter G family member 28 OS=Arabidopsis thaliana OX=3702 GN=ABCG28 PE=3 SV=1	gi|514823787|ref|XP_004986552.1|ABC transporter G family member 28-like [Setaria italica]
SETIT_039677mg	1.85623	3.61961	-0.971332	0.0027646	down	--	GO:0016020,membrane;GO:0005524,ATP binding;GO:0016887,ATPase activity	--	--	PF00005:ABC transporter|PF01061:ABC-2 type transporter	sp|Q8H8V7|AB5G_ORYSJ ABC transporter G family member 5 OS=Oryza sativa subsp. japonica OX=39947 GN=RCN1 PE=1 SV=1	gi|514824794|ref|XP_004987055.1| ABC transporter G family member 16-like [Setaria italica]
Se7_v_CK7
#id	Se7-FPKM	CK7-FPKM	log2FoldChange	pvalue	significant	COG_class_annotation	GO_annotation	KEGG_annotation	KOG_class_annotation	Pfam_annotation	Swissprot_annotation	nr_annotation
ABC transporter A family
SETIT_016231mg	4.48736	2.21677	1.04949	5.71293e-06	up	--	GO:0006810,transport;GO:0055085,transmembrane transport;GO:0005524,ATP binding;GO:0016021,integral component of membrane;GO:0042626,ATPase activity, coupled to transmembrane movement of substances;GO:0016887,ATPase activity	--	KOG0059,Lipid exporter ABCA1 and related proteins, ABC superfamily	PF00005:ABC transporter	sp|Q9FLT4|AB10A_ARATH ABC transporter A family member 10 OS=Arabidopsis thaliana OX=3702 GN=ABCA10 PE=1 SV=2	gi|514708207|ref|XP_004951480.1|ABC transporter A family member 10-like [Setaria italica]
ABC transporter B family
SETIT_000069mg	3.83983	5.70438	-0.540917	0.00917435	down	--	GO:0006810,transport;GO:0055085,transmembrane transport;GO:0005524,ATP binding;GO:0016021,integral component of membrane;GO:0042626,ATPase activity, coupled to transmembrane movement of substances;GO:0016887,ATPase activity	K05658 ATP-binding cassette, subfamily B (MDR/TAP), member 1 [EC:3.6.3.44]	--	PF00005:ABC transporter|PF00664:ABC transporter transmembrane region	sp|O80725|AB4B_ARATH ABC transporter B family member 4 OS=Arabidopsis thaliana OX=3702 GN=ABCB4 PE=1 SV=1	gi|514790594|ref|XP_004972114.1|ABC transporter B family member 4-like [Setaria italica]
SETIT_000070mg	18.7601	28.0235	-0.549505	0.000847167	down	--	GO:0006810,transport;GO:0055085,transmembrane transport;GO:0005524,ATP binding;GO:0016021,integral component of membrane;GO:0042626,ATPase activity, coupled to transmembrane movement of substances;GO:0016887,ATPase activity	K05658 ATP-binding cassette, subfamily B (MDR/TAP), member 1 [EC:3.6.3.44]	--	PF00005:ABC transporter|PF00664:ABC transporter transmembrane region	sp|Q9M1Q9|AB21B_ARATH ABC transporter B family member 21 OS=Arabidopsis thaliana OX=3702 GN=ABCB21 PE=1 SV=2	gi|514772929|ref|XP_004967616.1|ABC transporter B family member 21-like isoform X1 [Setaria italica]
SETIT_013123mg	11.2819	16.8671	-0.550375	0.00370326	down	--	GO:0006810,transport;GO:0055085,transmembrane transport;GO:0005524,ATP binding;GO:0016021,integral component of membrane;GO:0042626,ATPase activity, coupled to transmembrane movement of substances;GO:0016887,ATPase activity	K05658 ATP-binding cassette, subfamily B (MDR/TAP), member 1 [EC:3.6.3.44]	--	PF00005:ABC transporter|PF00664:ABC transporter transmembrane region	sp|Q9ZR72|AB1B_ARATH ABC transporter B family member 1 OS=Arabidopsis thaliana OX=3702 GN=ABCB1 PE=1 SV=1	gi|514798628|ref|XP_004974253.1|ABC transporter B family member 1-like [Setaria italica]
SETIT_016162mg	18.6346	40.4996	-1.09256	0.00208809	down	--	GO:0006810,transport;GO:0055085,transmembrane transport;GO:0005524,ATP binding;GO:0016021,integral component of membrane;GO:0042626,ATPase activity, coupled to transmembrane movement of substances;GO:0016887,ATPase activity	K05658 ATP-binding cassette, subfamily B (MDR/TAP), member 1 [EC:3.6.3.44]	--	PF00005:ABC transporter|PF00664:ABC transporter transmembrane region	sp|Q8LPK2|AB2B_ARATH ABC transporter B family member 2 OS=Arabidopsis thaliana OX=3702 GN=ABCB2 PE=1 SV=3	gi|514716564|ref|XP_004953524.1|ABC transporter B family member 2-like [Setaria italica]
SETIT_021108mg	5.70621	11.6971	-1.00554	5.30216e-07	down	--	GO:0006810,transport;GO:0055085,transmembrane transport;GO:0005524,ATP binding;GO:0016021,integral component of membrane;GO:0042626,ATPase activity, coupled to transmembrane movement of substances;GO:0016887,ATPase activity	K05658 ATP-binding cassette, subfamily B (MDR/TAP), member 1 [EC:3.6.3.44]	--	--	sp|O80725|AB4B_ARATH ABC transporter B family member 4 OS=Arabidopsis thaliana OX=3702 GN=ABCB4 PE=1 SV=1	gi|514772929|ref|XP_004967616.1|ABC transporter B family member 21-like isoform X1 [Setaria italica]
ABC transporter C family
SETIT_009172mg	1.72072	1.02576	0.777197	0.0117691	up	--	GO:0006810,transport;GO:0055085,transmembrane transport;GO:0005524,ATP binding;GO:0016021,integral component of membrane;GO:0042626,ATPase activity, coupled to transmembrane movement of substances;GO:0016887,ATPase activity	K05665 ATP-binding cassette, subfamily C (CFTR/MRP), member 1	--	PF00664:ABC transporter transmembrane region|PF00005:ABC transporter	sp|Q7DM58|AB4C_ARATH ABC transporter C family member 4 OS=Arabidopsis thaliana OX=3702 GN=ABCC4 PE=1 SV=2	gi|514805960|ref|XP_004977838.1|ABC transporter C family member 4-like [Setaria italica]
ABC transporter G family
SETIT_000043mg	6.80552	14.5162	-1.06139	2.64042e-09	down	--	GO:0016020,membrane;GO:0005524,ATP binding;GO:0016887,ATPase activity	--	--	PF01061:ABC-2 type transporter|PF14510:ABC-transporter N-terminal|PF08370:Plant PDR ABC transporter associated|PF00005:ABC transporter	sp|Q0JLC5|AB36G_ORYSJ ABC transporter G family member 36 OS=Oryza sativa subsp. japonica OX=39947 GN=ABCG36 PE=2 SV=1	gi|514815635|ref|XP_004982569.1|pleiotropic drug resistance protein 3-like isoform X2 [Setaria italica]
SETIT_000044mg	4.30123	2.47341	0.830683	0.0120513	up	--	GO:0016020,membrane;GO:0005524,ATP binding;GO:0016887,ATPase activity	--	--	PF00005:ABC transporter|PF14510:ABC-transporter N-terminal|PF01061:ABC-2 type transporter|PF08370:Plant PDR ABC transporter associated	sp|Q0JLC5|AB36G_ORYSJ ABC transporter G family member 36 OS=Oryza sativa subsp. japonica OX=39947 GN=ABCG36 PE=2 SV=1	gi|514817567|ref|XP_004983502.1|gi|514817567|ref|XP_004983502.1
SETIT_000046mg	15.3524	10.7715	0.542495	0.00539983	up	--	GO:0016020,membrane;GO:0005524,ATP binding;GO:0016887,ATPase activity	--	--	PF00005:ABC transporter|PF01061:ABC-2 type transporter|PF08370:Plant PDR ABC transporter associated|PF14510:ABC-transporter N-terminal	sp|Q8GU89|AB37G_ORYSJ ABC transporter G family member 37 OS=Oryza sativa subsp. japonica OX=39947 GN=ABCG37 PE=2 SV=1	gi|514778565|ref|XP_004969129.1|pleiotropic drug resistance protein 4-like isoform X2 [Setaria italica]
SETIT_0000491mg	5.78637	15.4906	-1.38911	0.00539297	down	--	GO:0016020,membrane;GO:0005524,ATP binding;GO:0016887,ATPase activity	--		PF14510:ABC-transporter N-terminal	sp|Q8GU87|AB31G_ORYSJ ABC transporter G family member 31 OS=Oryza sativa subsp. japonica OX=39947 GN=ABCG31 PE=2 SV=3	gi|514776152|ref|XP_004968406.1|pleiotropic drug resistance protein 6-like [Setaria italica]
SETIT_0000492mg	40.951	67.87	-0.698881	0.00272078	down	--	GO:0016020,membrane;GO:0005524,ATP binding;GO:0016887,ATPase activity	--	--	PF00005:ABC transporter|PF08370:Plant PDR ABC transporter associated|PF01061:ABC-2 type transporter	sp|Q8GU87|AB31G_ORYSJ ABC transporter G family member 31 OS=Oryza sativa subsp. japonica OX=39947 GN=ABCG31 PE=2 SV=3	gi|514776152|ref|XP_004968406.1|pleiotropic drug resistance protein 6-like [Setaria italica]
SETIT_008170mg	6.32822	12.8672	-0.998338	0.00354479	down	--	GO:0005524,ATP binding;GO:0016887,ATPase activity	--	KOG0061,Transporter, ABC superfamily (Breast cancer resistance protein)	PF00005:ABC transporter	sp|Q9FF46|AB28G_ARATH ABC transporter G family member 28 OS=Arabidopsis thaliana OX=3702 GN=ABCG28 PE=3 SV=1	gi|514823787|ref|XP_004986552.1|ABC transporter G family member 28-like [Setaria italica]
SETIT_009486mg	34.105	74.1071	-1.09273	0.00263276	down	--	GO:0016020,membrane;GO:0005524,ATP binding;GO:0016887,ATPase activity	--	--	PF00005:ABC transporter|PF01061:ABC-2 type transporter	sp|Q8RXN0|AB11G_ARATH ABC transporter G family member 11 OS=Arabidopsis thaliana OX=3702 GN=ABCG11 PE=1 SV=1	gi|514815997|ref|XP_004982746.1|ABC transporter G family member 11-like [Setaria italica]
SETIT_013314mg	11.8901	19.8603	-0.712318	0.00375149	down	--	GO:0016020,membrane;GO:0005524,ATP binding;GO:0016887,ATPase activity	--	--	PF01061:ABC-2 type transporter|PF00005:ABC transporter	sp|Q9C6W5|AB14G_ARATH ABC transporter G family member 14 OS=Arabidopsis thaliana OX=3702 GN=ABCG14 PE=1 SV=1	gi|514793168|ref|XP_004972751.1|ABC transporter G family member 14-like [Setaria italica]
SETIT_015448mg	7.73035	5.47888	0.529178	0.00488025	up	--	GO:0016020,membrane;GO:0005524,ATP binding;GO:0016887,ATPase activity	--	--	--	sp|Q8GU82|AB45G_ORYSJ ABC transporter G family member 45 OS=Oryza sativa subsp. japonica OX=39947 GN=ABCG45 PE=2 SV=2	gi|514799924|ref|XP_004974899.1|pleiotropic drug resistance protein 2-like [Setaria italica]
SETIT_019595mg	4.12951	7.69408	-0.870737	0.00618105	down	--	GO:0005524,ATP binding;GO:0016887,ATPase activity	--	KOG0061,Transporter, ABC superfamily (Breast cancer resistance protein)	PF00005:ABC transporter	sp|Q9FF46|AB28G_ARATH ABC transporter G family member 28 OS=Arabidopsis thaliana OX=3702 GN=ABCG28 PE=3 SV=1	gi|514823787|ref|XP_004986552.1|ABC transporter G family member 28-like [Setaria italica]
SETIT_0213812mg	64.5967	144.197	-1.13314	0.0072533	down	--	GO:0016020,membrane;GO:0005524,ATP binding;GO:0016887,ATPase activity	--	--	--	sp|Q8RWI9|AB15G_ARATH ABC transporter G family member 15 OS=Arabidopsis thaliana OX=3702 GN=ABCG15 PE=2 SV=2	gi|514744473|ref|XP_004960643.1|ABC transporter G family member 12-like isoform X3 [Setaria italica]
SETIT_024321mg	5.32589	10.1584	-0.899907	8.08522e-06	down	--	GO:0016020,membrane;GO:0005524,ATP binding;GO:0016887,ATPase activity	--	KOG0061,Transporter, ABC superfamily (Breast cancer resistance protein)	PF00005:ABC transporter|PF01061:ABC-2 type transporter	sp|Q9SIT6|AB5G_ARATH ABC transporter G family member 5 OS=Arabidopsis thaliana OX=3702 GN=ABCG5 PE=2 SV=1	gi|514741544|ref|XP_004959919.1|ABC transporter G family member 5-like [Setaria italica]
SETIT_033913mg	1.28567	2.51592	-0.938478	0.0203957	down	--	GO:0016020,membrane;GO:0005524,ATP binding;GO:0016887,ATPase activity	--	--	PF00005:ABC transporter|PF14510:ABC-transporter N-terminal|PF08370:Plant PDR ABC transporter associated|PF01061:ABC-2 type transporter	sp|B9GDE5|AB50G_ORYSJ ABC transporter G family member 50 OS=Oryza sativa subsp. japonica OX=39947 GN=ABCG50 PE=2 SV=2	gi|514815633|ref|XP_004982568.1|pleiotropic drug resistance protein 3-like isoform X1 [Setaria italica]
Se12_v_CK12
#id	Se12-FPKM	CK12-FPKM	log2FoldChange	pvalue	significant	COG_class_annotation	GO_annotation	KEGG_annotation	KOG_class_annotation	Pfam_annotation	Swissprot_annotation	nr_annotation
ABC transporter B family
SETIT_000078mg	1.46981	2.98098	-0.993339	0.0478408	down	--	GO:0006810,transport;GO:0055085,transmembrane transport;GO:0005524,ATP binding;GO:0016021,integral component of membrane;GO:0042626,ATPase activity, coupled to transmembrane movement of substances;GO:0016887,ATPase activity	K05658 ATP-binding cassette, subfamily B (MDR/TAP), member 1 [EC:3.6.3.44]	--	PF00664:ABC transporter transmembrane region|PF00005:ABC transporter	sp|Q9LHK4|AB8B_ARATH Putative ABC transporter B family member 8 OS=Arabidopsis thaliana OX=3702 GN=ABCB8 PE=5 SV=1	gi|514781261|ref|XP_004969800.1|putative ABC transporter B family member 8-like [Setaria italica]
SETIT_016162mg	12.7465	24.1582	-0.905984	0.0128928	down	--	GO:0006810,transport;GO:0055085,transmembrane transport;GO:0005524,ATP binding;GO:0016021,integral component of membrane;GO:0042626,ATPase activity, coupled to transmembrane movement of substances;GO:0016887,ATPase activity	K05658 ATP-binding cassette, subfamily B (MDR/TAP), member 1 [EC:3.6.3.44]	--	PF00005:ABC transporter|PF00664:ABC transporter transmembrane region	sp|Q8LPK2|AB2B_ARATH ABC transporter B family member 2 OS=Arabidopsis thaliana OX=3702 GN=ABCB2 PE=1 SV=3	gi|514716564|ref|XP_004953524.1|ABC transporter B family member 2-like [Setaria italica]
SETIT_021108mg	5.12237	8.69004	-0.745159	0.0328229	down	--	GO:0006810,transport;GO:0055085,transmembrane transport;GO:0005524,ATP binding;GO:0016021,integral component of membrane;GO:0042626,ATPase activity, coupled to transmembrane movement of substances;GO:0016887,ATPase activity	K05658 ATP-binding cassette, subfamily B (MDR/TAP), member 1 [EC:3.6.3.44]	--	--	sp|O80725|AB4B_ARATH ABC transporter B family member 4 OS=Arabidopsis thaliana OX=3702 GN=ABCB4 PE=1 SV=1	gi|514772929|ref|XP_004967616.1|ABC transporter B family member 21-like isoform X1 [Setaria italica]
ABC transporter G family
SETIT_0000491mg	4.68214	17.5838	-1.87198	0.000200223	down	--	GO:0016020,membrane;GO:0005524,ATP binding;GO:0016887,ATPase activity	--		PF14510:ABC-transporter N-terminal	sp|Q8GU87|AB31G_ORYSJ ABC transporter G family member 31 OS=Oryza sativa subsp. japonica OX=39947 GN=ABCG31 PE=2 SV=3	gi|514776152|ref|XP_004968406.1|pleiotropic drug resistance protein 6-like [Setaria italica]
SETIT_0213811mg	11.5913	23.8528	-1.02342	0.0191863	down	--	GO:0016020,membrane;GO:0005524,ATP binding;GO:0016887,ATPase activity	--	--	PF01061:ABC-2 type transporter|PF00005:ABC transporte	sp|Q9C8K2|AB12G_ARATH ABC transporter G family member 12 OS=Arabidopsis thaliana OX=3702 GN=ABCG12 PE=1 SV=1r	gi|514744473|ref|XP_004960643.1|ABC transporter G family member 12-like isoform X3 [Setaria italica]
SETIT_0213812mg	32.0544	55.6217	-0.780761	0.01473	down	--	GO:0016020,membrane;GO:0005524,ATP binding;GO:0016887,ATPase activity	--	--	--	sp|Q8RWI9|AB15G_ARATH ABC transporter G family member 15 OS=Arabidopsis thaliana OX=3702 GN=ABCG15 PE=2 SV=2	gi|514744473|ref|XP_004960643.1|ABC transporter G family member 12-like isoform X3 [Setaria italica]
SETIT_033931mg	4.41128	2.98155	0.563377	0.0260553	up	--	GO:0016020,membrane;GO:0005524,ATP binding;GO:0016887,ATPase activity	--	--	PF00005:ABC transporter|PF01061:ABC-2 type transporter|PF08370:Plant PDR ABC transporter associated|PF14510:ABC-transporter N-terminal	sp|Q8GU83|AB41G_ORYSJ ABC transporter G family member 41 OS=Oryza sativa subsp. japonica OX=39947 GN=ABCG41 PE=3 SV=1	gi|514817567|ref|XP_004983502.1|pleiotropic drug resistance protein 3-like [Setaria italica]
SETIT_039677mg	1.95922	3.78671	-0.925106	0.0146983	down	--	GO:0016020,membrane;GO:0005524,ATP binding;GO:0016887,ATPase activity	--	--	PF00005:ABC transporter|PF01061:ABC-2 type transporter	sp|Q8H8V7|AB5G_ORYSJ ABC transporter G family member 5 OS=Oryza sativa subsp. japonica OX=39947 GN=RCN1 PE=1 SV=1	gi|514824794|ref|XP_004987055.1| ABC transporter G family member 16-like [Setaria italica]

## Sheet: Table S7
Supplementary Table 7 Differentially expressed genes (DEGs) involved in auxin (AUX) signaling pathway among 7 cpmparisons.
Se5_v_Se3
#id	Se5-FPKM	Se3-FPKM	log2FoldChange	pvalue	significant	COG_class_annotation	GO_annotation	KEGG_annotation	KOG_class_annotation	Pfam_annotation	Swissprot_annotation	nr_annotation
auxin influx carrier (AUX1)
SETIT_035200mg	7.29104	19.9469	-1.44322	2.30449e-07	down	--	GO:0016021,integral component of membrane;GO:0048829,root cap development;GO:0009624,response to nematode	K13946 auxin influx carrier (AUX1 LAX family)	KOG1303,Amino acid transporters	PF01490:Transmembrane amino acid transporter protein	sp|Q9S836|LAX2_ARATH Auxin transporter-like protein 2 OS=Arabidopsis thaliana OX=3702 GN=LAX2 PE=2 SV=1	gi|514820682|ref|XP_004985027.1|auxin transporter-like protein 3-like [Setaria italica]
SETIT_035069mg	6.37156	13.1425	-1.03467	0.000538797	down	--	GO:0009624,response to nematode; GO:0005886,plasma membrane; GO:0006865,amino acid transport; GO:0016021,integral component of membrane; GO:0009734,auxin-activated signaling pathway; GO:0048829,root cap development; GO:0015293,symporter activity	K13946 auxin influx carrier (AUX1 LAX family)	KOG1303,Amino acid transporters	PF01490:Transmembrane amino acid transporter protein	sp|Q7XGU4|LAX13_ORYSJ Auxin transporter-like protein 3 OS=Oryza sativa subsp. japonica OX=39947 GN=Os10g0147400 PE=2 SV=1	gi|514820682|ref|XP_004985027.1|auxin transporter-like protein 3-like [Setaria italica]
SETIT_0218801mg	9.72134	18.5542	-0.921531	0.000860691	down	--	GO:0005886,plasma membrane;GO:0006865,amino acid transport;GO:0016021,integral component of membrane;GO:0009734,auxin-activated signaling pathway;GO:0048829,root cap development;GO:0015293,symporter activity	K13946 auxin influx carrier (AUX1 LAX family)	KOG1303,Amino acid transporters	PF01490:Transmembrane amino acid transporter protein	sp|Q688J2|LAX12_ORYSJ Auxin transporter-like protein 2 OS=Oryza sativa subsp. japonica OX=39947 GN=Os05g0447200 PE=2 SV=1	gi|514749659|ref|XP_004961913.1|auxin transporter-like protein 2-like isoform X1 [Setaria italica]
SETIT_026295mg	20.6845	31.9339	-0.618611	0.00427407	down	--	GO:0016126,sterol biosynthetic process;GO:0009825,multidimensional cell growth;GO:0010311,lateral root formation;GO:0048829,root cap development;GO:0010328,auxin influx transmembrane transporter activity;GO:0016021,integral component of membrane;GO:0060919,auxin influx;GO:0043481,anthocyanin accumulation in tissues in response to UV light;GO:0048767,root hair elongation;GO:0006084,acetyl-CoA meta…	K13946 auxin influx carrier (AUX1 LAX family)	KOG1303,Amino acid transporters	PF01490:Transmembrane amino acid transporter protein	sp|Q53JG7|LAX14_ORYSJ Putative auxin transporter-like protein 4 OS=Oryza sativa subsp. japonica OX=39947 GN=Os11g0169200 PE=3 SV=1	gi|514807879|ref|XP_004978788.1|putative auxin transporter-like protein 4-like isoform X1 [Setaria italica]
auxin-responsive protein IAA (AUX/IAA)
SETIT_014923mg	5.73471	15.0646	-1.38427	2.39149e-07	down	--	GO:0009733,response to auxin;GO:0050794,regulation of cellular process;GO:0006351,transcription, DNA-templated	K14484 auxin-responsive protein IAA	--	PF02309:AUX/IAA family	sp|P0C128|IAA25_ORYSJ Auxin-responsive protein IAA25 OS=Oryza sativa subsp. japonica OX=39947 GN=IAA25 PE=2 SV=1	gi|514791938|ref|XP_004972452.1|auxin-responsive protein IAA25-like [Setaria italica]
SETIT_018041mg	21.2016	37.7967	-0.825087	6.73164e-07	down	--	GO:0006417,regulation of translation;GO:0006355,regulation of transcription, DNA-templated;GO:0046983,protein dimerization activity;GO:0009734,auxin-activated signaling pathway;GO:0005634,nucleus	K14484 auxin-responsive protein IAA	--	--	sp|Q6H543|IAA7_ORYSJ Auxin-responsive protein IAA7 OS=Oryza sativa subsp. japonica OX=39947 GN=IAA7 PE=2 SV=1	gi|514707849|ref|XP_004951397.1|auxin-responsive protein IAA7-like isoform X1 [Setaria italica]
SETIT_026625mg	1.70707	6.1999	-1.85375	0.000164359	down	--	GO:0043231,intracellular membrane-bounded organelle;GO:0009733,response to auxin;GO:0050794,regulation of cellular process;GO:0006351,transcription, DNA-templated	K14484 auxin-responsive protein IAA	--	PF02309:AUX/IAA family	sp|P0C129|IAA27_ORYSJ Auxin-responsive protein IAA27 OS=Oryza sativa subsp. japonica OX=39947 GN=IAA27 PE=2 SV=2	gi|514808484|ref|XP_004979080.1|auxin-responsive protein IAA27-like [Setaria italica]
SETIT_007360mg	11.6428	22.8507	-0.961378	0.00030237	down	--	GO:0006417,regulation of translation;GO:0006355,regulation of transcription, DNA-templated;GO:0046983,protein dimerization activity;GO:0009734,auxin-activated signaling pathway;GO:0005634,nucleus	K14484 auxin-responsive protein IAA	--	PF02309:AUX/IAA family	sp|Q69VE0|IAA23_ORYSJ Auxin-responsive protein IAA23 OS=Oryza sativa subsp. japonica OX=39947 GN=IAA23 PE=2 SV=1	gi|514766346|ref|XP_004965976.1|auxin-responsive protein IAA23-like isoform X2 [Setaria italica]
SETIT_022975mg	76.1824	111.735	-0.543487	0.000752442	down	--	GO:0010102,lateral root morphogenesis;GO:0009753,response to jasmonic acid;GO:0009414,response to water deprivation;GO:0006355,regulation of transcription, DNA-templated;GO:0009611,response to wounding;GO:0009536,plastid;GO:0046983,protein dimerization activity;GO:0009630,gravitropism;GO:0009734,auxin-activated signaling pathway;GO:0005634,nucleus	K14484 auxin-responsive protein IAA	--	PF02309:AUX/IAA family	sp|P0C132|IAA30_ORYSJ Auxin-responsive protein IAA30 OS=Oryza sativa subsp. japonica OX=39947 GN=IAA30 PE=2 SV=1	gi|514754699|ref|XP_004963100.1|auxin-responsive protein IAA30-like [Setaria italica]
SETIT_001894mg	9.87753	6.86563	0.535737	0.00343957	up	--	GO:0006417,regulation of translation;GO:0009733,response to auxin;GO:0046983,protein dimerization activity;GO:0006351,transcription, DNA-templated;GO:0005634,nucleus	K14484 auxin-responsive protein IAA	--	--	sp|Q8LQ74|IAA6_ORYSJ Auxin-responsive protein IAA6 OS=Oryza sativa subsp. japonica OX=39947 GN=IAA6 PE=2 SV=1	gi|514781689|ref|XP_004969905.1|auxin-responsive protein IAA6-like isoform X2 [Setaria italica]
SETIT_036504mg	29.5736	43.5807	-0.550516	0.00361872	down	--	GO:0010102lateral root morphogenesis;GO:0009753,response to jasmonic acid;GO:0006417,regulation of translation;GO:0009414,response to water deprivation;GO:0006355,regulation of transcription, DNA-templated;GO:0009611,response to wounding;GO:0046983,protein dimerization activity;GO:0009630,gravitropism;GO:0009734,auxin-activated signaling pathway;GO:0005634,nucleus	K14484 auxin-responsive protein IAA	--	sp|P0C132|IAA30_ORYSJ Auxin-responsive protein IAA30 OS=Oryza sativa subsp. japonica OX=39947 GN=IAA30 PE=2 SV=1 PF02309:AUX/IAA family	--	gi|514815230|ref|XP_004982376.1|auxin-responsive protein IAA30-like isoform X1 [Setaria italica]
SETIT_036949mg	18.0206	28.5847	-0.655104	0.0219524	down	--	GO:0006417,regulation of translation;GO:0006355,regulation of transcription, DNA-templated;GO:0009536,plastid;GO:0046983,protein dimerization activity;GO:0009734,auxin-activated signaling pathway;GO:0005634,nucleus	K14484 auxin-responsive protein IAA	--	PF02309:AUX/IAA family	sp|Q7Y1H8|IAA14_ORYSJ Auxin-responsive protein IAA14 OS=Oryza sativa subsp. japonica OX=39947 GN=IAA14 PE=2 SV=1	gi|514813275|ref|XP_004981421.1| auxin-responsive protein IAA14-like [Setaria italica]
auxin response factor (ARF)
SETIT_021595mg	13.3476	29.1342	-1.11844	1.75463e-09	down	--	GO:0006355,regulation of transcription, DNA-templated;GO:0003677,DNA binding;GO:0009734,auxin-activated signaling pathway;GO:0005634,nucleus	K14486 auxin response factor	--	PF06507:Auxin	sp|Q8S985|ARFO_ORYSJ Auxin response factor 15 OS=Oryza sativa subsp. japonica OX=39947 GN=ARF15 PE=2 SV=1 response factor|PF02362:B3 DNA binding domain	gi|670418499|ref|XP_008649995.1|auxin response factor 15-like [Zea mays]
SETIT_009558mg	21.4731	32.5111	-0.590107	9.06718e-06	down	--	GO:0006355,regulation of transcription, DNA-templated;GO:0003677,DNA binding;GO:0046983,protein dimerization activity;GO:0010150,leaf senescence;GO:0009734,auxin-activated signaling pathway;GO:0005634,nucleus	K14486 auxin response factor	--	PF02362:B3 DNA binding domain|PF06507:Auxin response factor|PF02309:AUX/IAA family	sp|Q0JCZ4|ARFI_ORYSJ Auxin response factor 9 OS=Oryza sativa subsp. japonica OX=39947 GN=ARF9 PE=2 SV=1	gi|514801576|ref|XP_004975691.1|auxin response factor 9-like [Setaria italica]
SETIT_021121mg	2.25801	5.48577	-1.27223	0.000190461	down	--	GO:0031048,chromatin silencing by small RNA;GO:0006346,methylation-dependent chromatin silencing;GO:0016246,RNA interference;GO:0016020,membrane;GO:0007155,cell adhesion;GO:0051567,histone H3-K9 methylation;GO:0009944,polarity specification of adaxial/abaxial axis;GO:0045010,actin nucleation;GO:0009734,auxin-activated signaling pathway;GO:0009855,determination of bilateral symmetry;GO:0046983,pro…	K14486 auxin response factor	--	PF06507:Auxin response factor|PF02362:B3 DNA binding domain|PF02309:AUX/IAA family	sp|Q01K26|ARFK_ORYSI Auxin response factor 11 OS=Oryza sativa subsp. indica OX=39946 GN=ARF11 PE=3 SV=2	gi|514742640|ref|XP_004960194.1|LOW QUALITY PROTEIN: auxin response factor 11-like [Setaria italica]
SETIT_004598mg	6.59805	11.3633	-0.777629	0.0066782	down	--	GO:0006355,regulation of transcription, DNA-templated;GO:0003677,DNA binding;GO:0009734,auxin-activated signaling pathway;GO:0005634,nucleus	K14486 auxin response factor	--	PF06507:Auxin response factor|PF02362:B3 DNA binding domain	sp|Q0JKI9|ARFB_ORYSJ Auxin response factor 2 OS=Oryza sativa subsp. japonica OX=39947 GN=ARF2 PE=2 SV=1	gi|293334419|ref|NP_001170123.1|uncharacterized protein LOC100384045 [Zea mays]
auxin responsive GH3 gene family (GH3)
SETIT_021468mg	104.023	59.9795	0.802642	0.00591827	up	--	GO:0009416,response to light stimulus;GO:0009733,response to auxin;GO:0009536,plastid;GO:0016874,ligase activity	K14487 auxin responsive GH3 gene family	--	PF03321:GH3 auxin-responsive promoter	sp|Q60EJ6|GH34_ORYSJ Probable indole-3-acetic acid-amido synthetase GH3.4 OS=Oryza sativa subsp. japonica OX=39947 GN=GH3.4 PE=2 SV=1	gi|514748373|ref|XP_004961601.probable indole-3-acetic acid-amido synthetase GH3.4-like [Setaria italica]
SETIT_009623mg	6.47514	9.77942	-0.58753	0.00682133	down	--	GO:0010279,indole-3-acetic acid amido synthetase activity;GO:0009416,response to light stimulus;GO:0009733,response to auxin;GO:0009536,plastid	K14487 auxin responsive GH3 gene family	--	PF03321:GH3 auxin-responsive promoter	sp|A3BLS0|GH38_ORYSI Indole-3-acetic acid-amido synthetase GH3.8 OS=Oryza sativa subsp. indica OX=39946 GN=GH3.8 PE=1 SV=2	gi|514818521|ref|XP_004983963.1| probable indole-3-acetic acid-amido synthetase GH3.8-like [Setaria italica]
SETIT_034733mg	10.668	6.63084	0.695154	0.0132626	up	--	GO:0009733,response to auxin;GO:0009416,response to light stimulus;GO:0010279,indole-3-acetic acid amido synthetase activity	K14487 auxin responsive GH3 gene family	--	PF03321:GH3 auxin-responsive promoter	sp|A3BLS0|GH38_ORYSI Indole-3-acetic acid-amido synthetase GH3.8 OS=Oryza sativa subsp. indica OX=39946 GN=GH3.8 PE=1 SV=2	gi|514818521|ref|XP_004983963.1|probable indole-3-acetic acid-amido synthetase GH3.8-like [Setaria italica]
SAUR family protein (SAUR)
SETIT_003199mg	16.1758	1.57017	3.35621	8.27936e-29	up	--	GO:0009734,auxin-activated signaling pathway;GO:0009536,plastid;GO:0005739,mitochondrion;GO:0005516,calmodulin binding	K14488 SAUR family protein	--	PF02519:Auxin responsive protein	--	gi|514786571|ref|XP_004971120.1| uncharacterized protein LOC101781779 [Setaria italica]
SETIT_007494mg	22.8618	40.852	-0.826568	0.001408	down	--	GO:0009734,auxin-activated signaling pathway;GO:0005739,mitochondrion;GO:0005516,calmodulin binding	K14488 SAUR family protein	--	PF02519:Auxin responsive protein	sp|Q9LTV3|SAU72_ARATH Auxin-responsive protein SAUR72 OS=Arabidopsis thaliana OX=3702 GN=SAUR72 PE=1 SV=1	gi|514767663|ref|XP_004966298.1| uncharacterized protein LOC101768539 [Setaria italica]
SETIT_007491mg	19.273	12.9603	0.580975	0.00589996	up	--	GO:0006816,calcium ion transport;GO:0009734,auxin-activated signaling pathway;GO:0005739,mitochondrion;GO:0005516,calmodulin binding	K14488 SAUR family protein	--	PF02519:Auxin responsive protein	sp|Q9ZUZ3|SAU32_ARATH Auxin-responsive protein SAUR32 OS=Arabidopsis thaliana OX=3702 GN=SAUR32 PE=2 SV=1	gi|514771385|ref|XP_004967237.1|auxin-induced protein 6B-like [Setaria italica]
SETIT_025068mg	5.59732	2.03593	1.4626	0.0320535	up	--	GO:0009734,auxin-activated signaling pathway;GO:0005739,mitochondrion;GO:0005516,calmodulin binding	K14488 SAUR family protein	--	PF02519:Auxin	sp|Q9ZUZ3|SAU32_ARATH Auxin-responsive protein SAUR32 OS=Arabidopsis thaliana OX=3702 GN=SAUR32 PE=2 SV=1 responsive protein	gi|514742594|ref|XP_004960182.1|uncharacterized protein LOC101776313 [Setaria italica]
SETIT_007457mg	3.92418	1.76228	1.15014	0.0324432	up	--	GO:0009734,auxin-activated signaling pathway;GO:0009536,plastid;GO:0005516,calmodulin binding	K14488 SAUR family protein	--	PF02519:Auxin responsive protein	sp|O65695|SAU50_ARATH Auxin-responsive protein SAUR50 OS=Arabidopsis thaliana OX=3702 GN=SAUR50 PE=1 SV=1	gi|514771385|ref|XP_004967237.1|auxin-induced protein 6B-like [Setaria italica]
Se7_v_Se5
#id	Se7-FPKM	Se5-FPKM	log2FoldChange	pvalue	significant	COG_class_annotation	GO_annotation	KEGG_annotation	KOG_class_annotation	Pfam_annotation	Swissprot_annotation	nr_annotation
auxin influx carrier (AUX1)
SETIT_0218801mg	18.3078	9.72134	0.896282	0.000185345	up	--	GO:0005886,plasma membrane;GO:0006865,amino acid transport;GO:0016021,integral component of membrane;GO:0009734,auxin-activated signaling pathway;GO:0048829,root cap development;GO:0015293,symporter activity	K13946 auxin influx carrier (AUX1 LAX family)	KOG1303,Amino acid transporters	PF01490:Transmembrane amino acid transporter protein	sp|Q688J2|LAX12_ORYSJ Auxin transporter-like protein 2 OS=Oryza sativa subsp. japonica OX=39947 GN=Os05g0447200 PE=2 SV=1	gi|514749659|ref|XP_004961913.1|auxin transporter-like protein 2-like isoform X1 [Setaria italica]
SETIT_035069mg	3.18757	6.37156	-1.01498	0.000523959	down	--	GO:0009624,response to nematode; GO:0005886,plasma membrane; GO:0006865,amino acid transport; GO:0016021,integral component of membrane; GO:0009734,auxin-activated signaling pathway; GO:0048829,root cap development; GO:0015293,symporter activity	K13946 auxin influx carrier (AUX1 LAX family)	KOG1303,Amino acid transporters	PF01490:Transmembrane amino acid transporter protein	sp|Q7XGU4|LAX13_ORYSJ Auxin transporter-like protein 3 OS=Oryza sativa subsp. japonica OX=39947 GN=Os10g0147400 PE=2 SV=1	gi|514820682|ref|XP_004985027.1|auxin transporter-like protein 3-like [Setaria italica]
SETIT_004876mg	26.5229	44.4587	-0.762662	0.000966536	down	--	GO:0010218,response to far red light;GO:0007155,cell adhesion;GO:0006949,syncytium formation;GO:0009825,multidimensional cell growth;GO:0045010,actin nucleation;GO:0009958,positive gravitropism;GO:0010311,lateral root formation;GO:0009734,auxin-activated signaling pathway;GO:0015293,symporter activity;GO:0048829,root cap development;GO:0010328,auxin influx transmembrane transporter activity;GO:00…	K13946 auxin influx carrier (AUX1 LAX family)	KOG1303,Amino acid transporters	PF01490:Transmembrane amino acid transporter protein	sp|Q5N892|LAX11_ORYSJ Auxin transporter-like protein 1 OS=Oryza sativa subsp. japonica OX=39947 GN=Os01g0856500 PE=2 SV=2	gi|514784583|ref|XP_004970626.1|auxin transporter-like protein 1-like [Setaria italica]
SETIT_026295mg	5.83251	20.6845	-1.85165	0.0306376	down	--	GO:0016126,sterol biosynthetic process;GO:0009825,multidimensional cell growth;GO:0010311,lateral root formation;GO:0048829,root cap development;GO:0010328,auxin influx transmembrane transporter activity;GO:0016021,integral component of membrane;GO:0060919,auxin influx;GO:0043481,anthocyanin accumulation in tissues in response to UV light;GO:0048767,root hair elongation;GO:0006084,acetyl-CoA meta…	K13946 auxin influx carrier (AUX1 LAX family)	KOG1303,Amino acid transporters	PF01490:Transmembrane amino acid transporter protein	sp|Q53JG7|LAX14_ORYSJ Putative auxin transporter-like protein 4 OS=Oryza sativa subsp. japonica OX=39947 GN=Os11g0169200 PE=3 SV=1	gi|514807879|ref|XP_004978788.1|putative auxin transporter-like protein 4-like isoform X1 [Setaria italica]
auxin-responsive protein IAA (AUX/IAA)
SETIT_004034mg	51.5812	32.5715	0.646759	8.99278e-06	up	--	GO:0006417,regulation of translation;GO:0006355,regulation of transcription, DNA-templated;GO:0009536,plastid;GO:0046983,protein dimerization activity;GO:0009734,auxin-activated signaling pathway;GO:0005634,nucleus	K14484 auxin-responsive protein IAA	--	PF02309:AUX/IAA family	sp|Q5VRD1|IAA1_ORYSJ Auxin-responsive protein IAA1 OS=Oryza sativa subsp. japonica OX=39947 GN=IAA1 PE=2 SV=1	gi|514776188|ref|XP_004968415.1|auxin-responsive protein IAA1-like isoform X2 [Setaria italica]
SETIT_022572mg	12.4938	21.282	-0.785103	1.87688e-05	down	--	GO:0006417,regulation of translation;GO:0006355,regulation of transcription, DNA-templated;GO:0046983,protein dimerization activity;GO:0009734,auxin-activated signaling pathway;GO:0005634,nucleus	K14484 auxin-responsive protein IAA	--	PF02309:AUX/IAA family	sp|Q5W670|IAA18_ORYSJ Auxin-responsive protein IAA18 OS=Oryza sativa subsp. japonica OX=39947 GN=IAA18 PE=2 SV=1	gi|514747757|ref|XP_004961446.1| auxin-responsive protein IAA18-like [Setaria italica]
SETIT_036504mg	10.839	29.5736	-1.46927	4.41978e-05	down	--	GO:0010102lateral root morphogenesis;GO:0009753,response to jasmonic acid;GO:0006417,regulation of translation;GO:0009414,response to water deprivation;GO:0006355,regulation of transcription, DNA-templated;GO:0009611,response to wounding;GO:0046983,protein dimerization activity;GO:0009630,gravitropism;GO:0009734,auxin-activated signaling pathway;GO:0005634,nucleus	K14484 auxin-responsive protein IAA	--	--	sp|P0C132|IAA30_ORYSJ Auxin-responsive protein IAA30 OS=Oryza sativa subsp. japonica OX=39947 GN=IAA30 PE=2 SV=1 PF02309:AUX/IAA family	gi|514815230|ref|XP_004982376.1|auxin-responsive protein IAA30-like isoform X1 [Setaria italica]
SETIT_027593mg	7.83232	2.48104	1.64459	0.000187162	up	--	GO:0006355,regulation of transcription, DNA-templated;GO:0046983,protein dimerization activity;GO:0009734,auxin-activated signaling pathway;GO:0005634,nucleus	K14484 auxin-responsive protein IAA	--	PF02309:AUX/IAA family	sp|P0C130|IAA28_ORYSJ Putative auxin-responsive protein IAA28 OS=Oryza sativa subsp. japonica OX=39947 GN=IAA28 PE=5 SV=1	gi|514811135|ref|XP_004980362.1|putative auxin-responsive protein IAA29-like [Setaria italica]
SETIT_022975mg	46.4608	76.1824	-0.732841	0.00258924	down	--	GO:0010102,lateral root morphogenesis;GO:0009753,response to jasmonic acid;GO:0009414,response to water deprivation;GO:0006355,regulation of transcription, DNA-templated;GO:0009611,response to wounding;GO:0009536,plastid;GO:0046983,protein dimerization activity;GO:0009630,gravitropism;GO:0009734,auxin-activated signaling pathway;GO:0005634,nucleus	K14484 auxin-responsive protein IAA	--	PF02309:AUX/IAA family	sp|P0C132|IAA30_ORYSJ Auxin-responsive protein IAA30 OS=Oryza sativa subsp. japonica OX=39947 GN=IAA30 PE=2 SV=1	gi|514754699|ref|XP_004963100.1|auxin-responsive protein IAA30-like [Setaria italica]
SETIT_014923mg	9.58044	5.73471	0.725519	0.0242463	up	--	GO:0009733,response to auxin;GO:0050794,regulation of cellular process;GO:0006351,transcription, DNA-templated	K14484 auxin-responsive protein IAA	--	PF02309:AUX/IAA family	sp|P0C128|IAA25_ORYSJ Auxin-responsive protein IAA25 OS=Oryza sativa subsp. japonica OX=39947 GN=IAA25 PE=2 SV=1	gi|514791938|ref|XP_004972452.1|auxin-responsive protein IAA25-like [Setaria italica]
SETIT_030248mg	15.2189	25.6249	-0.772405	0.0398061	down	--	GO:0006417,regulation of translation;GO:0006355,regulation of transcription, DNA-templated;GO:0009536,plastid;GO:0046983,protein dimerization activity;GO:0009734,auxin-activated signaling pathway;GO:0005634,nucleus	K14484 auxin-responsive protein IAA	--	PF02309:AUX/IAA family	sp|O24542|AX22D_VIGRR Auxin-induced protein 22D OS=Vigna radiata var. radiata OX=3916 GN=AUX22D PE=2 SV=1	gi|514725199|ref|XP_004955675.1| auxin-responsive protein IAA24-like [Setaria italica]
auxin responsive GH3 gene family (GH3)
SETIT_021468mg	29.1028	104.023	-1.85541	8.123e-12	down	--	GO:0009416,response to light stimulus;GO:0009733,response to auxin;GO:0009536,plastid;GO:0016874,ligase activity	K14487 auxin responsive GH3 gene family	--	PF03321:GH3 auxin-responsive promoter	sp|Q60EJ6|GH34_ORYSJ Probable indole-3-acetic acid-amido synthetase GH3.4 OS=Oryza sativa subsp. japonica OX=39947 GN=GH3.4 PE=2 SV=1	gi|514748373|ref|XP_004961601.probable indole-3-acetic acid-amido synthetase GH3.4-like [Setaria italica]
SAUR family protein (SAUR)
SETIT_003199mg	6.61342	16.1758	-1.30798	7.855e-09	down	--	GO:0009734,auxin-activated signaling pathway;GO:0009536,plastid;GO:0005739,mitochondrion;GO:0005516,calmodulin binding	K14488 SAUR family protein	--	PF02519:Auxin responsive protein	--	gi|514786571|ref|XP_004971120.1| uncharacterized protein LOC101781779 [Setaria italica]
SETIT_028123mg	39.2036	24.9708	0.63411	0.00501712	up	--	GO:0050896,response to stimulus;GO:0009536,plastid	K14488 SAUR family protein	--	PF02519:Auxin responsive protein	--	gi|514811005|ref|XP_004980297.1|uncharacterized protein LOC101759037 [Setaria italica]
SETIT_020054mg	6.6601	2.78812	1.23766	0.0186324	up	--	--	--	--	PF02519:Auxin responsive protein	--	gi|514722824|ref|XP_004955089.1| uncharacterized protein LOC101766696 [Setaria italica]
Se12_v_Se7
#id	Se12-FPKM	Se7-FPKM	log2FoldChange	pvalue	significant	COG_class_annotation	GO_annotation	KEGG_annotation	KOG_class_annotation	Pfam_annotation	Swissprot_annotation	nr_annotation
auxin influx carrier (AUX1)
SETIT_035200mg	3.85856	6.3394	-0.725441	0.00168828	down	--	GO:0016021,integral component of membrane;GO:0048829,root cap development;GO:0009624,response to nematode	K13946 auxin influx carrier (AUX1 LAX family)	KOG1303,Amino acid transporters	PF01490:Transmembrane amino acid transporter protein	sp|Q9S836|LAX2_ARATH Auxin transporter-like protein 2 OS=Arabidopsis thaliana OX=3702 GN=LAX2 PE=2 SV=1	gi|514820682|ref|XP_004985027.1|auxin transporter-like protein 3-like [Setaria italica]
auxin-responsive protein IAA (AUX/IAA)
SETIT_036949mg	4.95286	14.7024	-1.57042	3.07115e-05	down	--	GO:0006417,regulation of translation;GO:0006355,regulation of transcription, DNA-templated;GO:0009536,plastid;GO:0046983,protein dimerization activity;GO:0009734,auxin-activated signaling pathway;GO:0005634,nucleus	K14484 auxin-responsive protein IAA	--	PF02309:AUX/IAA family	sp|Q7Y1H8|IAA14_ORYSJ Auxin-responsive protein IAA14 OS=Oryza sativa subsp. japonica OX=39947 GN=IAA14 PE=2 SV=1	gi|514813275|ref|XP_004981421.1| auxin-responsive protein IAA14-like [Setaria italica]
auxin responsive GH3 gene family (GH3)
SETIT_029251mg	10.2507	32.2181	-1.66061	1.56773e-23	down	--	GO:0009733,response to auxin;GO:0009416,response to light stimulus;GO:0010279,indole-3-acetic acid amido synthetase activity	K14487 auxin responsive GH3 gene family	--	PF03321:GH3 auxin-responsive promoter	sp|A3BLS0|GH38_ORYSI Indole-3-acetic acid-amido synthetase GH3.8 OS=Oryza sativa subsp. indica OX=39946 GN=GH3.8 PE=1 SV=2	gi|514818521|ref|XP_004983963.1| probable indole-3-acetic acid-amido synthetase GH3.8-like [Setaria italica]
SETIT_021468mg	15.9038	29.1028	-0.873229	0.00272998	down	--	GO:0009416,response to light stimulus;GO:0009733,response to auxin;GO:0009536,plastid;GO:0016874,ligase activity	K14487 auxin responsive GH3 gene family	--	PF03321:GH3 auxin-responsive promoter	sp|Q60EJ6|GH34_ORYSJ Probable indole-3-acetic acid-amido synthetase GH3.4 OS=Oryza sativa subsp. japonica OX=39947 GN=GH3.4 PE=2 SV=1	gi|514748373|ref|XP_004961601.probable indole-3-acetic acid-amido synthetase GH3.4-like [Setaria italica]
SETIT_000732mg	9.78391	6.02472	0.700071	0.0300047	up	--	GO:0010279,indole-3-acetic acid amido synthetase activity;GO:0016023,cytoplasmic membrane-bounded vesicle;GO:0032940,secretion by cell;GO:0009733,response to auxin;GO:0009416,response to light stimulus	K14487 auxin responsive GH3 gene family	--	PF03321:GH3 auxin-responsive promoter	sp|P0C0M2|GH32_ORYSJ Probable indole-3-acetic acid-amido synthetase GH3.2 OS=Oryza sativa subsp. japonica OX=39947 GN=GH3.2 PE=2 SV=1	gi|514782380|ref|XP_004970078.1|probable indole-3-acetic acid-amido synthetase GH3.2-like [Setaria italica]
SAUR family protein (SAUR)
SETIT_023684mg	3.51532	7.48649	-1.07506	0.0270667	down	--	GO:0009734,auxin-activated signaling pathway;GO:0005739,mitochondrion;GO:0005516,calmodulin binding	K14488 SAUR family protein	--	PF02519:Auxin responsive protein	--	gi|514799113|ref|XP_004974494.1|auxin-induced protein 15A-like [Setaria italica]
SETIT_018381mg	8.0257	17.6844	-1.13882	0.028203	down	--	GO:0009734,auxin-activated signaling pathway;GO:0009536,plastid;GO:0005739;mitochondrion;GO:0005516,calmodulin binding	K14488 SAUR family protein	--	PF02519:Auxin responsive protein	sp|O22150|SAU36_ARATH Auxin-responsive protein SAUR36 OS=Arabidopsis thaliana OX=3702 GN=SAUR36 PE=2 SV=1	gi|514715539|ref|XP_004953271.1| uncharacterized protein LOC101757474 [Setaria italica]
SETIT_011170mg	5.57709	10.0536	-0.856019	0.0410058	down	--	GO:0016301,kinase activity;GO:0016310,phosphorylation;GO:0005524,ATP binding;GO:0009734,auxin-activated signaling pathway;GO:0005516,calmodulin binding	K14488 SAUR family protein	--	PF02519:Auxin responsive protein	sp|Q9SGU2|SAU71_ARATH Auxin-responsive protein SAUR71 OS=Arabidopsis thaliana OX=3702 GN=SAUR71 PE=2 SV=1	gi|514803723|ref|XP_004976745.1|uncharacterized protein LOC101759405 [Setaria italica]
Se3_v_CK3
#id	Se3-FPKM	CK3-FPKM	log2FoldChange	pvalue	significant	COG_class_annotation	GO_annotation	KEGG_annotation	KOG_class_annotation	Pfam_annotation	Swissprot_annotation	nr_annotation
auxin influx carrier (AUX1)
SETIT_035069mg	13.1425	7.79479	0.731028	0.0113897	up	--	GO:0009624,response to nematode; GO:0005886,plasma membrane; GO:0006865,amino acid transport; GO:0016021,integral component of membrane; GO:0009734,auxin-activated signaling pathway; GO:0048829,root cap development; GO:0015293,symporter activity	K13946 auxin influx carrier (AUX1 LAX family)	KOG1303,Amino acid transporters	PF01490:Transmembrane amino acid transporter protein	sp|Q7XGU4|LAX13_ORYSJ Auxin transporter-like protein 3 OS=Oryza sativa subsp. japonica OX=39947 GN=Os10g0147400 PE=2 SV=1	gi|514820682|ref|XP_004985027.1|auxin transporter-like protein 3-like [Setaria italica]
SETIT_035200mg	19.9469	13.2008	0.574363	0.0298689	up	--	GO:0016021,integral component of membrane;GO:0048829,root cap development;GO:0009624,response to nematode	K13946 auxin influx carrier (AUX1 LAX family)	KOG1303,Amino acid transporters	PF01490:Transmembrane amino acid transporter protein	sp|Q9S836|LAX2_ARATH Auxin transporter-like protein 2 OS=Arabidopsis thaliana OX=3702 GN=LAX2 PE=2 SV=1	gi|514820682|ref|XP_004985027.1|auxin transporter-like protein 3-like [Setaria italica]
auxin-responsive protein IAA (AUX/IAA)
SETIT_014923mg	15.0646	7.55348	0.975595	0.000219547	up	--	GO:0009733,response to auxin;GO:0050794,regulation of cellular process;GO:0006351,transcription, DNA-templated	K14484 auxin-responsive protein IAA	--	PF02309:AUX/IAA family	sp|P0C128|IAA25_ORYSJ Auxin-responsive protein IAA25 OS=Oryza sativa subsp. japonica OX=39947 GN=IAA25 PE=2 SV=1	gi|514791938|ref|XP_004972452.1|auxin-responsive protein IAA25-like [Setaria italica]
SETIT_036949mg	28.5847	15.9778	0.819283	0.00514056	up	--	GO:0006417,regulation of translation;GO:0006355,regulation of transcription, DNA-templated;GO:0009536,plastid;GO:0046983,protein dimerization activity;GO:0009734,auxin-activated signaling pathway;GO:0005634,nucleus	K14484 auxin-responsive protein IAA	--	PF02309:AUX/IAA family	sp|Q7Y1H8|IAA14_ORYSJ Auxin-responsive protein IAA14 OS=Oryza sativa subsp. japonica OX=39947 GN=IAA14 PE=2 SV=1	gi|514813275|ref|XP_004981421.1| auxin-responsive protein IAA14-like [Setaria italica]
auxin response factor (ARF)
SETIT_021121mg	5.48577	3.24312	0.739221	0.0330909	up	--	GO:0031048,chromatin silencing by small RNA;GO:0006346,methylation-dependent chromatin silencing;GO:0016246,RNA interference;GO:0016020,membrane;GO:0007155,cell adhesion;GO:0051567,histone H3-K9 methylation;GO:0009944,polarity specification of adaxial/abaxial axis;GO:0045010,actin nucleation;GO:0009734,auxin-activated signaling pathway;GO:0009855,determination of bilateral symmetry;GO:0046983,pro…	K14486 auxin response factor	--	PF06507:Auxin response factor|PF02362:B3 DNA binding domain|PF02309:AUX/IAA family	sp|Q01K26|ARFK_ORYSI Auxin response factor 11 OS=Oryza sativa subsp. indica OX=39946 GN=ARF11 PE=3 SV=2	gi|514742640|ref|XP_004960194.1|LOW QUALITY PROTEIN: auxin response factor 11-like [Setaria italica]
SAUR family protein (SAUR)
SETIT_003199mg	1.57017	3.54864	-1.18575	0.0141773	down	--	GO:0009734,auxin-activated signaling pathway;GO:0009536,plastid;GO:0005739,mitochondrion;GO:0005516,calmodulin binding	K14488 SAUR family protein	--	PF02519:Auxin responsive protein	--	gi|514786571|ref|XP_004971120.1| uncharacterized protein LOC101781779 [Setaria italica]
Se5_v_CK5
#id	Se5-FPKM	CK5-FPKM	log2FoldChange	pvalue	significant	COG_class_annotation	GO_annotation	KEGG_annotation	KOG_class_annotation	Pfam_annotation	Swissprot_annotation	nr_annotation
auxin-responsive protein IAA (AUX/IAA)
SETIT_037452mg	3.36078	5.21847	-0.64362	0.0211419	down	--	GO:0006417,regulation of translation;GO:0006355,regulation of transcription, DNA-templated;GO:0046983,protein dimerization activity;GO:0009734,auxin-activated signaling pathway;GO:0005634,nucleus	K14484 auxin-responsive protein IAA	--	PF02309:AUX/IAA family	sp|P0C133|IAA31_ORYSJ Auxin-responsive protein IAA31 OS=Oryza sativa subsp. japonica OX=39947 GN=IAA31 PE=2 SV=1	gi|514815228|ref|XP_004982375.1|auxin-responsive protein IAA12-like [Setaria italica]
SAUR family protein (SAUR)
SETIT_003199mg	16.1758	11.1818	0.525704	0.0180078	up	--	GO:0009734,auxin-activated signaling pathway;GO:0009536,plastid;GO:0005739,mitochondrion;GO:0005516,calmodulin binding	K14488 SAUR family protein	--	PF02519:Auxin responsive protein	--	gi|514786571|ref|XP_004971120.1| uncharacterized protein LOC101781779 [Setaria italica]
SETIT_028123mg	24.9708	17.4896	0.507475	0.0293803	up	--	GO:0050896,response to stimulus;GO:0009536,plastid	K14488 SAUR family protein	--	PF02519:Auxin responsive protein	--	gi|514811005|ref|XP_004980297.1|uncharacterized protein LOC101759037 [Setaria italica]
Se7_v_CK7
#id	Se7-FPKM	CK7-FPKM	log2FoldChange	pvalue	significant	COG_class_annotation	GO_annotation	KEGG_annotation	KOG_class_annotation	Pfam_annotation	Swissprot_annotation	nr_annotation
auxin influx carrier (AUX1)
SETIT_035069mg	3.18757	5.45675	-0.744389	0.00498236	down	--	GO:0009624,response to nematode; GO:0005886,plasma membrane; GO:0006865,amino acid transport; GO:0016021,integral component of membrane; GO:0009734,auxin-activated signaling pathway; GO:0048829,root cap development; GO:0015293,symporter activity	K13946 auxin influx carrier (AUX1 LAX family)	KOG1303,Amino acid transporters	PF01490:Transmembrane amino acid transporter protein	sp|Q7XGU4|LAX13_ORYSJ Auxin transporter-like protein 3 OS=Oryza sativa subsp. japonica OX=39947 GN=Os10g0147400 PE=2 SV=1	gi|514820682|ref|XP_004985027.1|auxin transporter-like protein 3-like [Setaria italica]
SETIT_035200mg	6.3394	9.99587	-0.625169	0.00585971	down	--	GO:0016021,integral component of membrane;GO:0048829,root cap development;GO:0009624,response to nematode	K13946 auxin influx carrier (AUX1 LAX family)	KOG1303,Amino acid transporters	PF01490:Transmembrane amino acid transporter protein	sp|Q9S836|LAX2_ARATH Auxin transporter-like protein 2 OS=Arabidopsis thaliana OX=3702 GN=LAX2 PE=2 SV=1	gi|514820682|ref|XP_004985027.1|auxin transporter-like protein 3-like [Setaria italica]
SETIT_004876mg	26.5229	41.1974	-0.605652	0.00228229	down	--	GO:0010218,response to far red light;GO:0007155,cell adhesion;GO:0006949,syncytium formation;GO:0009825,multidimensional cell growth;GO:0045010,actin nucleation;GO:0009958,positive gravitropism;GO:0010311,lateral root formation;GO:0009734,auxin-activated signaling pathway;GO:0015293,symporter activity;GO:0048829,root cap development;GO:0010328,auxin influx transmembrane transporter activity;GO:00…	K13946 auxin influx carrier (AUX1 LAX family)	KOG1303,Amino acid transporters	PF01490:Transmembrane amino acid transporter protein	sp|Q5N892|LAX11_ORYSJ Auxin transporter-like protein 1 OS=Oryza sativa subsp. japonica OX=39947 GN=Os01g0856500 PE=2 SV=2	gi|514784583|ref|XP_004970626.1|auxin transporter-like protein 1-like [Setaria italica]
auxin-responsive protein IAA (AUX/IAA)
SETIT_001894mg	7.47742	4.09547	0.901438	6.57625e-05	up	--	GO:0006417,regulation of translation;GO:0009733,response to auxin;GO:0046983,protein dimerization activity;GO:0006351,transcription, DNA-templated;GO:0005634,nucleus	K14484 auxin-responsive protein IAA	--	--	sp|Q8LQ74|IAA6_ORYSJ Auxin-responsive protein IAA6 OS=Oryza sativa subsp. japonica OX=39947 GN=IAA6 PE=2 SV=1	gi|514781689|ref|XP_004969905.1|auxin-responsive protein IAA6-like isoform X2 [Setaria italica]
SETIT_036949mg	14.7024	28.8382	-0.943782	0.00247812	down	--	GO:0006417,regulation of translation;GO:0006355,regulation of transcription, DNA-templated;GO:0009536,plastid;GO:0046983,protein dimerization activity;GO:0009734,auxin-activated signaling pathway;GO:0005634,nucleus	K14484 auxin-responsive protein IAA	--	PF02309:AUX/IAA family	sp|Q7Y1H8|IAA14_ORYSJ Auxin-responsive protein IAA14 OS=Oryza sativa subsp. japonica OX=39947 GN=IAA14 PE=2 SV=1	gi|514813275|ref|XP_004981421.1| auxin-responsive protein IAA14-like [Setaria italica]
SETIT_022975mg	46.4608	71.5154	-0.594409	0.0203377	down	--	GO:0010102,lateral root morphogenesis;GO:0009753,response to jasmonic acid;GO:0009414,response to water deprivation;GO:0006355,regulation of transcription, DNA-templated;GO:0009611,response to wounding;GO:0009536,plastid;GO:0046983,protein dimerization activity;GO:0009630,gravitropism;GO:0009734,auxin-activated signaling pathway;GO:0005634,nucleus	K14484 auxin-responsive protein IAA	--	PF02309:AUX/IAA family	sp|P0C132|IAA30_ORYSJ Auxin-responsive protein IAA30 OS=Oryza sativa subsp. japonica OX=39947 GN=IAA30 PE=2 SV=1	gi|514754699|ref|XP_004963100.1|auxin-responsive protein IAA30-like [Setaria italica]
auxin response factor (ARF)
SETIT_021121mg	1.66739	2.86314	-0.748056	0.00358874	down	--	GO:0031048,chromatin silencing by small RNA;GO:0006346,methylation-dependent chromatin silencing;GO:0016246,RNA interference;GO:0016020,membrane;GO:0007155,cell adhesion;GO:0051567,histone H3-K9 methylation;GO:0009944,polarity specification of adaxial/abaxial axis;GO:0045010,actin nucleation;GO:0009734,auxin-activated signaling pathway;GO:0009855,determination of bilateral symmetry;GO:0046983,pro…	K14486 auxin response factor	--	PF06507:Auxin response factor|PF02362:B3 DNA binding domain|PF02309:AUX/IAA family	sp|Q01K26|ARFK_ORYSI Auxin response factor 11 OS=Oryza sativa subsp. indica OX=39946 GN=ARF11 PE=3 SV=2	gi|514742640|ref|XP_004960194.1|LOW QUALITY PROTEIN: auxin response factor 11-like [Setaria italica]
auxin responsive GH3 gene family (GH3)
SETIT_029251mg	32.2181	52.7406	-0.679638	0.000120194	down	--	GO:0009733,response to auxin;GO:0009416,response to light stimulus;GO:0010279,indole-3-acetic acid amido synthetase activity	K14487 auxin responsive GH3 gene family	--	PF03321:GH3 auxin-responsive promoter	sp|A3BLS0|GH38_ORYSI Indole-3-acetic acid-amido synthetase GH3.8 OS=Oryza sativa subsp. indica OX=39946 GN=GH3.8 PE=1 SV=2	gi|514818521|ref|XP_004983963.1| probable indole-3-acetic acid-amido synthetase GH3.8-like [Setaria italica]
SETIT_000713mg	29.2543	47.0803	-0.657646	0.000841984	down	--	GO:0009416,response to light stimulus;GO:0009733,response to auxin;GO:0009536,plastid;GO:0016874,ligase activity	K14487 auxin responsive GH3 gene family	--	PF03321:GH3 auxin-responsive promoter	sp|Q8LQM5|GH31_ORYSJ Probable indole-3-acetic acid-amido synthetase GH3.1 OS=Oryza sativa subsp. japonica OX=39947 GN=GH3.1 PE=2 SV=1	gi|514782893|ref|XP_004970208.1|probable indole-3-acetic acid-amido synthetase GH3.1-like [Setaria italica]
SETIT_034733mg	10.4861	6.73011	0.670473	0.00134681	up	--	GO:0009733,response to auxin;GO:0009416,response to light stimulus;GO:0010279,indole-3-acetic acid amido synthetase activity	K14487 auxin responsive GH3 gene family	--	PF03321:GH3 auxin-responsive promoter	sp|A3BLS0|GH38_ORYSI Indole-3-acetic acid-amido synthetase GH3.8 OS=Oryza sativa subsp. indica OX=39946 GN=GH3.8 PE=1 SV=2	gi|514818521|ref|XP_004983963.1|probable indole-3-acetic acid-amido synthetase GH3.8-like [Setaria italica]
SETIT_000531mg	21.8274	15.2352	0.549404	0.00234206	up	--	GO:0009864,induced systemic resistance, jasmonic acid mediated signaling pathway;GO:0009585,red, far-red light phototransduction;GO:0010193,response to ozone;GO:0009694,jasmonic acid metabolic process;GO:0031348,negative regulation of defense response;GO:0080123,jasmonate-amino synthetase activity;GO:0009640,photomorphogenesis;GO:0010119,regulation of stomatal movement;GO:0009627,systemic acquire…	K14506 jasmonic acid-amino synthetase	--	PF03321:GH3 auxin-responsive promoter	sp|A0A1J6KGJ9|JAR4_NICAT Jasmonoyl--L-amino acid synthetase JAR4 OS=Nicotiana attenuata OX=49451 GN=JAR4 PE=1 SV=1	gi|514788119|ref|XP_004971502.1|probable indole-3-acetic acid-amido synthetase GH3.12-like [Setaria italica]
SETIT_021468mg	29.1028	45.5758	-0.617914	0.00259904	down	--	GO:0009416,response to light stimulus;GO:0009733,response to auxin;GO:0009536,plastid;GO:0016874,ligase activity	K14487 auxin responsive GH3 gene family	--	PF03321:GH3 auxin-responsive promoter	sp|Q60EJ6|GH34_ORYSJ Probable indole-3-acetic acid-amido synthetase GH3.4 OS=Oryza sativa subsp. japonica OX=39947 GN=GH3.4 PE=2 SV=1	gi|514748373|ref|XP_004961601.probable indole-3-acetic acid-amido synthetase GH3.4-like [Setaria italica]
SETIT_000732mg	6.02472	9.22751	-0.581652	0.0240579	down	--	GO:0010279,indole-3-acetic acid amido synthetase activity;GO:0016023,cytoplasmic membrane-bounded vesicle;GO:0032940,secretion by cell;GO:0009733,response to auxin;GO:0009416,response to light stimulus	K14487 auxin responsive GH3 gene family	--	PF03321:GH3 auxin-responsive promoter	sp|P0C0M2|GH32_ORYSJ Probable indole-3-acetic acid-amido synthetase GH3.2 OS=Oryza sativa subsp. japonica OX=39947 GN=GH3.2 PE=2 SV=1	gi|514782380|ref|XP_004970078.1|probable indole-3-acetic acid-amido synthetase GH3.2-like [Setaria italica]
SAUR family protein (SAUR)
SETIT_007494mg	17.4223	28.0486	-0.65802	0.0117611	down	--	GO:0009734,auxin-activated signaling pathway;GO:0005739,mitochondrion;GO:0005516,calmodulin binding	K14488 SAUR family protein	--	PF02519:Auxin responsive protein	sp|Q9LTV3|SAU72_ARATH Auxin-responsive protein SAUR72 OS=Arabidopsis thaliana OX=3702 GN=SAUR72 PE=1 SV=1	gi|514767663|ref|XP_004966298.1| uncharacterized protein LOC101768539 [Setaria italica]
SETIT_012071mg	14.5758	22.0049	-0.566176	0.038017	down	--	GO:0009734,auxin-activated signaling pathway;GO:0009536,plastid;GO:0005739,mitochondrion;GO:0005516,calmodulin binding	K14488 SAUR family protein	--	PF02519:Auxin responsive protein	sp|Q9SA49|SAU41_ARATH Auxin-responsive protein SAUR41 OS=Arabidopsis thaliana OX=3702 GN=SAUR41 PE=2 SV=1	gi|514803876|ref|XP_004976819.1|uncharacterized protein LOC101755080 [Setaria italica]
Se12_v_CK12
#id	Se12-FPKM	CK12-FPKM	log2FoldChange	pvalue	significant	COG_class_annotation	GO_annotation	KEGG_annotation	KOG_class_annotation	Pfam_annotation	Swissprot_annotation	nr_annotation
auxin-responsive protein IAA (AUX/IAA)
SETIT_036949mg	4.95286	8.84762	-0.823186	0.0108501	down	--	GO:0006417,regulation of translation;GO:0006355,regulation of transcription, DNA-templated;GO:0009536,plastid;GO:0046983,protein dimerization activity;GO:0009734,auxin-activated signaling pathway;GO:0005634,nucleus	K14484 auxin-responsive protein IAA	--	PF02309:AUX/IAA family	sp|Q7Y1H8|IAA14_ORYSJ Auxin-responsive protein IAA14 OS=Oryza sativa subsp. japonica OX=39947 GN=IAA14 PE=2 SV=1	gi|514813275|ref|XP_004981421.1| auxin-responsive protein IAA14-like [Setaria italica]
SETIT_001894mg	8.73219	5.42939	0.689422	0.0131393	up	--	GO:0006417,regulation of translation;GO:0009733,response to auxin;GO:0046983,protein dimerization activity;GO:0006351,transcription, DNA-templated;GO:0005634,nucleus	K14484 auxin-responsive protein IAA	--	--	sp|Q8LQ74|IAA6_ORYSJ Auxin-responsive protein IAA6 OS=Oryza sativa subsp. japonica OX=39947 GN=IAA6 PE=2 SV=1	gi|514781689|ref|XP_004969905.1|auxin-responsive protein IAA6-like isoform X2 [Setaria italica]
SAUR family protein (SAUR)
SETIT_028123mg	31.4871	19.0317	0.727102	0.00698852	up	--	GO:0050896,response to stimulus;GO:0009536,plastid	K14488 SAUR family protein	--	PF02519:Auxin responsive protein	--	gi|514811005|ref|XP_004980297.1|uncharacterized protein LOC101759037 [Setaria italica]

## Sheet: Table S8
Supplementary Table 8 Differentially expressed genes (DEGs) involved in auxin (CTK)signaling pathway among 7 cpmparisons.
Se5_v_Se3
#id	Se5-FPKM	Se3-FPKM	log2FoldChange	pvalue	significant	COG_class_annotation	GO_annotation	KEGG_annotation	KOG_class_annotation	Pfam_annotation	Swissprot_annotation	nr_annotation
histidine-containing phosphotransfer peotein (AHP)
SETIT_023526mg	7.7515	13.5452	-0.796114	0.000132981	down	--	GO:0009927,histidine phosphotransfer kinase activity;GO:0000160,phosphorelay signal transduction system;GO:0080036,regulation of cytokinin-activated signaling pathway; GO:0016023,cytoplasmic membrane-bounded vesicle;GO:0005634,nucleus;GO:0005739,mitochondrion	K14490 histidine-containing phosphotransfer peotein	KOG4747,Two-component phosphorelay intermediate involved in MAP kinase cascade regulation	PF01627:Hpt domain	sp|Q6F303|PHP5_ORYSJ Pseudo histidine-containing phosphotransfer protein 5 OS=Oryza sativa subsp. japonica OX=39947 GN=PHP5 PE=2 SV=1	gi|514747808|ref|XP_004961459.1|histidine-containing phosphotransfer protein 4-like isoform X3 [Setaria italica]
SETIT_031430mg	18.1128	27.2675	-0.582557	0.0021503	down	--	GO:0016023,cytoplasmic membrane-bounded vesicle;GO:0004871,signal transducer activity;GO:0000160,phosphorelay signal transduction system	K14490 histidine-containing phosphotransfer peotein	KOG4747,Two-component phosphorelay intermediate involved in MAP kinase cascade regulation	PF01627:Hpt domain	sp|Q6VAK4|OHP2_ORYSJ Histidine-containing phosphotransfer protein 2 OS=Oryza sativa subsp. japonica OX=39947 GN=AHP2 PE=1 SV=1	gi|514798506|ref|XP_004974192.1|histidine-containing phosphotransfer protein 1-like [Setaria italica]
two-component response regulator ARR-B family (B-ARR)
SETIT_006013mg	12.2273	17.8939	-0.540768	0.000211879	down	--	GO:0035556,intracellular signal transduction;GO:0000160,phosphorelay signal transduction system;GO:0003677,DNA binding;GO:0003682,chromatin binding;GO:0006355,regulation of transcription, DNA-templated;GO:0000156,phosphorelay response regulator activity	K14491 two-component response regulator ARR-B family	KOG1601,GATA-4/5/6 transcription factors	PF00072:Response regulator receiver domain|PF00249:Myb-like DNA-binding domain	sp|Q5SML5|ORR22_ORYSJ Two-component response regulator ORR22 OS=Oryza sativa subsp. japonica OX=39947 GN=RR22 PE=2 SV=1	gi|514760962|ref|XP_004964668.1|two-component response regulator ARR12-like [Setaria italica]
two-component response regulator ARR-A family (A-ARR)
SETIT_010966mg	11.3443	37.082	-1.69999	6.44002e-26	down	--	GO:0035556,intracellular signal transduction;GO:0000160,phosphorelay signal transduction system;GO:0009735,response to cytokinin;GO:0006355,regulation of transcription, DNA-templated;GO:0000156,phosphorelay response regulator activity	K14492 two-component response regulator ARR-A family	--	PF00072:Response regulator receiver domain	sp|Q2HWG4|ORR1_ORYSJ Two-component response regulator ORR1 OS=Oryza sativa subsp. japonica OX=39947 GN=RR1 PE=2 SV=1	gi|514802778|ref|XP_004976281.1|two-component response regulator ARR4-like [Setaria italica]
SETIT_010964mg	8.19498	24.1326	-1.54783	5.62392e-16	down	--	GO:0035556,intracellular signal transduction;GO:0000160,phosphorelay signal transduction system;GO:0009735,response to cytokinin;GO:0006355,regulation of transcription, DNA-templated;GO:0000156,phosphorelay response regulator activity	K14492 two-component response regulator ARR-A family	--	PF00072:Response regulator receiver domain	sp|Q2HWG4|ORR1_ORYSJ Two-component response regulator ORR1 OS=Oryza sativa subsp. japonica OX=39947 GN=RR1 PE=2 SV=1	gi|514802778|ref|XP_004976281.1|two-component response regulator ARR4-like [Setaria italica]
SETIT_018243mg	23.6768	47.5678	-0.9975	7.96489e-11	down	--	GO:0035556,intracellular signal transduction;GO:0000160,phosphorelay signal transduction system;GO:0009735,response to cytokinin;GO:0006355,regulation of transcription, DNA-templated;GO:0000156,phosphorelay response regulator activity	K14492 two-component response regulator ARR-A family	--	PF00072:Response regulator receiver domain	sp|Q4GZK9|ORR2_ORYSI Two-component response regulator ORR2 OS=Oryza sativa subsp. indica OX=39946 GN=RR2 PE=2 SV=1	gi|514802778|ref|XP_004976281.1|two-component response regulator ARR4-like [Setaria italica]
SETIT_011287mg	2.97186	9.42465	-1.65532	1.59622e-06	down	--	GO:0000160,phosphorelay signal transduction system;GO:0000156,phosphorelay response regulator activity;GO:0035556,intracellular signal transduction;GO:0010114,response to red light;GO:0005739,mitochondrion;GO:0009735,response to cytokinin;GO:0006355,regulation of transcription, DNA-templated;GO:0007623,circadian rhythm;GO:0005634,nucleus	K14492 two-component response regulator ARR-A family	--	PF00072:Response regulator receiver domain	sp|Q4GZK6|ORR5_ORYSI Two-component response regulator ORR5 OS=Oryza sativa subsp. indica OX=39946 GN=RR5 PE=2 SV=1	gi|514802778|ref|XP_004976281.1|two-component response regulator ARR4-like [Setaria italica]
SETIT_023483mg	31.9931	55.2019	-0.777109	0.000175326	down	--	GO:0000160,phosphorelay signal transduction system;GO:0000156,phosphorelay response regulator activity;GO:0035556,intracellular signal transduction;GO:0010114,response to red light;GO:0005739,mitochondrion;GO:0009735,response to cytokinin;GO:0006355,regulation of transcription, DNA-templated;GO:0009536,plastid;GO:0007623,circadian rhythm;GO:0005634,nucleus	K14492 two-component response regulator ARR-A family	--	PF00072:Response regulator receiver domain	sp|A2XYV5|ORR6_ORYSI Two-component response regulator ORR6 OS=Oryza sativa subsp. indica OX=39946 GN=RR6 PE=2 SV=1	gi|514742294|ref|XP_004960106.1|two-component response regulator ARR6-like [Setaria italica]
SETIT_018625mg	5.18071	9.85717	-0.918067	0.00647992	down	--	GO:0000160,phosphorelay signal transduction system;GO:0000156,phosphorelay response regulator activity;GO:0035556,intracellular signal transduction;GO:0010114, response to red light;GO:0005739,mitochondrion;GO:0009735,response to cytokinin;GO:0006355,regulation of transcription, DNA-templated;GO:0007623,circadian rhythm; GO:0005634,nucleus	K14492 two-component response regulator ARR-A family	--	PF00072:Response regulator receiver domain	sp|B8AFR8|ORR11_ORYSI Two-component response regulator ORR11 OS=Oryza sativa subsp. indica OX=39946 GN=RR11 PE=3 SV=1	gi|514799678|ref|XP_004974776.1|two-component response regulator ARR3-like [Setaria italica]
Se7_v_Se5
#id	Se7-FPKM	Se5-FPKM	log2FoldChange	pvalue	significant	COG_class_annotation	GO_annotation	KEGG_annotation	KOG_class_annotation	Pfam_annotation	Swissprot_annotation	nr_annotation
cytokinin receptor (CRE1)
SETIT_034118mg	43.8944	62.0232	-0.517706	0.0122839	down	--	GO:0004721,phosphoprotein phosphatase activity;GO:0005034,osmosensor activity;GO:0048831,regulation of shoot system development;GO:0016020,membrane;GO:0009414,response to water deprivation;GO:0023014,signal transduction by protein phosphorylation;GO:0006355,regulation of transcription, DNA-templated;GO:0042742,defense response to bacterium;GO:0000155,phosphorelay sensor kinase activity;GO:0010086…	K14489 arabidopsis histidine kinase 2/3/4 (cytokinin receptor) [EC:2.7.13.3]	KOG0519,Sensory transduction histidine kinase	--	sp|A1A698|OHK4_ORYSJ Probable histidine kinase 4 OS=Oryza sativa subsp. japonica OX=39947 GN=HK4 PE=2 SV=1	gi|514814408|ref|XP_004981975.1|histidine kinase 4-like [Setaria italica]
two-component response regulator ARR-A family (A-ARR)
SETIT_018625mg	1.81077	5.18071	-1.53128	0.000273217	down	--	GO:0000160,phosphorelay signal transduction system;GO:0000156,phosphorelay response regulator activity;GO:0035556,intracellular signal transduction;GO:0010114, response to red light;GO:0005739,mitochondrion;GO:0009735,response to cytokinin;GO:0006355,regulation of transcription, DNA-templated;GO:0007623,circadian rhythm; GO:0005634,nucleus	K14492 two-component response regulator ARR-A family	--	PF00072:Response regulator receiver domain	sp|B8AFR8|ORR11_ORYSI Two-component response regulator ORR11 OS=Oryza sativa subsp. indica OX=39946 GN=RR11 PE=3 SV=1	gi|514799678|ref|XP_004974776.1|two-component response regulator ARR3-like [Setaria italica]
SETIT_014660mg	29.4108	10.8782	1.42002	0.000490071	up	--	GO:0035556,intracellular signal transduction;GO:0000160,phosphorelay signal transduction system;GO:0009735,response to cytokinin;GO:0006355,regulation of transcription, DNA-templated;GO:0000156,phosphorelay response regulator activity	K14492 two-component response regulator ARR-A family	--	PF00072:Response regulator receiver domain	sp|Q2HWG1|ORR12_ORYSJ Two-component response regulator ORR12 OS=Oryza sativa subsp. japonica OX=39947 GN=RR12 PE=2 SV=1	gi|514799678|ref|XP_004974776.1|two-component response regulator ARR3-like [Setaria italica]
SETIT_026876mg	3.87716	2.04063	0.908474	0.00178481	up
SETIT_019402mg	7.93939	2.33068	1.75401	0.0164485	up	--	GO:0000160,phosphorelay signal transduction system;GO:0000156,phosphorelay response regulator activity;GO:0035556,intracellular signal transduction;GO:0009735,response to cytokinin;GO:0006355,regulation of transcription, DNA-templated;GO:0044424,intracellular part	K14492 two-component response regulator ARR-A family	--	PF00072:Response regulator receiver domain	sp|Q2HWG1|ORR12_ORYSJ Two-component response regulator ORR12 OS=Oryza sativa subsp. japonica OX=39947 GN=RR12 PE=2 SV=1	gi|514799678|ref|XP_004974776.1|two-component response regulator ARR3-like [Setaria italica]
SETIT_015624mg	9.25509	3.1626	1.5358	0.0474604	up	--	GO:0000160,phosphorelay signal transduction system;GO:0000156,phosphorelay response regulator activity;GO:0035556,intracellular signal transduction;GO:0009735,response to cytokinin;GO:0006355,regulation of transcription, DNA-templated;GO:0044424,intracellular part	K14492 two-component response regulator ARR-A family	--	PF00072:Response regulator receiver domain	sp|Q2HWG1|ORR12_ORYSJ Two-component response regulator ORR12 OS=Oryza sativa subsp. japonica OX=39947 GN=RR12 PE=2 SV=1	gi|514799678|ref|XP_004974776.1|two-component response regulator ARR3-like [Setaria italica]
Se12_v_Se7
#id	Se12-FPKM	Se7-FPKM	log2FoldChange	pvalue	significant	COG_class_annotation	GO_annotation	KEGG_annotation	KOG_class_annotation	Pfam_annotation	Swissprot_annotation	nr_annotation
cytokinin receptor (CRE1)
SETIT_034118mg	25.5989	43.8944	-0.779761	0.0167622	down	--	GO:0004721,phosphoprotein phosphatase activity;GO:0005034,osmosensor activity;GO:0048831,regulation of shoot system development;GO:0016020,membrane;GO:0009414,response to water deprivation;GO:0023014,signal transduction by protein phosphorylation;GO:0006355,regulation of transcription, DNA-templated;GO:0042742,defense response to bacterium;GO:0000155,phosphorelay sensor kinase activity;GO:0010086…	K14489 arabidopsis histidine kinase 2/3/4 (cytokinin receptor) [EC:2.7.13.3]	KOG0519,Sensory transduction histidine kinase	--	sp|A1A698|OHK4_ORYSJ Probable histidine kinase 4 OS=Oryza sativa subsp. japonica OX=39947 GN=HK4 PE=2 SV=1	gi|514814408|ref|XP_004981975.1|histidine kinase 4-like [Setaria italica]
two-component response regulator ARR-A family (A-ARR)
SETIT_014668mg	85.2288	35.4775	1.25833	9.41183e-06	up	--	GO:0000160,phosphorelay signal transduction system;GO:0000156,phosphorelay response regulator activity;GO:0035556,intracellular signal transduction;GO:0009735,response to cytokinin;GO:0006355,regulation of transcription, DNA-templated;GO:0044424,intracellular part	K14492 two-component response regulator ARR-A family	--	PF00072:Response regulator receiver domain	sp|Q2HWG1|ORR12_ORYSJ Two-component response regulator ORR12 OS=Oryza sativa subsp. japonica OX=39947 GN=RR12 PE=2 SV=1	gi|514799678|ref|XP_004974776.1|two-component response regulator ARR3-like [Setaria italica]
SETIT_014660mg	53.7684	29.4108	0.86189	0.000869471	up	--	GO:0035556,intracellular signal transduction;GO:0000160,phosphorelay signal transduction system;GO:0009735,response to cytokinin;GO:0006355,regulation of transcription, DNA-templated;GO:0000156,phosphorelay response regulator activity	K14492 two-component response regulator ARR-A family	--	PF00072:Response regulator receiver domain	sp|Q2HWG1|ORR12_ORYSJ Two-component response regulator ORR12 OS=Oryza sativa subsp. japonica OX=39947 GN=RR12 PE=2 SV=1	gi|514799678|ref|XP_004974776.1|two-component response regulator ARR3-like [Setaria italica]
Se3_v_CK3
#id	Se3-FPKM	CK3-FPKM	log2FoldChange	pvalue	significant	COG_class_annotation	GO_annotation	KEGG_annotation	KOG_class_annotation	Pfam_annotation	Swissprot_annotation	nr_annotation
two-component response regulator ARR-A family (A-ARR)
SETIT_010964mg	24.1326	15.1555	0.652136	0.000434444	up	--	GO:0035556,intracellular signal transduction;GO:0000160,phosphorelay signal transduction system;GO:0009735,response to cytokinin;GO:0006355,regulation of transcription, DNA-templated;GO:0000156,phosphorelay response regulator activity	K14492 two-component response regulator ARR-A family	--	PF00072:Response regulator receiver domain	sp|Q2HWG4|ORR1_ORYSJ Two-component response regulator ORR1 OS=Oryza sativa subsp. japonica OX=39947 GN=RR1 PE=2 SV=1	gi|514802778|ref|XP_004976281.1|two-component response regulator ARR4-like [Setaria italica]
SETIT_010966mg	37.082	22.5455	0.70188	0.000732203	up	--	GO:0035556,intracellular signal transduction;GO:0000160,phosphorelay signal transduction system;GO:0009735,response to cytokinin;GO:0006355,regulation of transcription, DNA-templated;GO:0000156,phosphorelay response regulator activity	K14492 two-component response regulator ARR-A family	--	PF00072:Response regulator receiver domain	sp|Q2HWG4|ORR1_ORYSJ Two-component response regulator ORR1 OS=Oryza sativa subsp. japonica OX=39947 GN=RR1 PE=2 SV=1	gi|514802778|ref|XP_004976281.1|two-component response regulator ARR4-like [Setaria italica]
SETIT_011287mg	9.42465	5.03385	0.881336	0.00536645	up	--	GO:0000160,phosphorelay signal transduction system;GO:0000156,phosphorelay response regulator activity;GO:0035556,intracellular signal transduction;GO:0010114,response to red light;GO:0005739,mitochondrion;GO:0009735,response to cytokinin;GO:0006355,regulation of transcription, DNA-templated;GO:0007623,circadian rhythm;GO:0005634,nucleus	K14492 two-component response regulator ARR-A family	--	PF00072:Response regulator receiver domain	sp|Q4GZK6|ORR5_ORYSI Two-component response regulator ORR5 OS=Oryza sativa subsp. indica OX=39946 GN=RR5 PE=2 SV=1	gi|514802778|ref|XP_004976281.1|two-component response regulator ARR4-like [Setaria italica]
Se5_v_CK5
#id	Se5-FPKM	CK5-FPKM	log2FoldChange	pvalue	significant	COG_class_annotation	GO_annotation	KEGG_annotation	KOG_class_annotation	Pfam_annotation	Swissprot_annotation	nr_annotation
two-component response regulator ARR-A family (A-ARR)
SETIT_014660mg	10.8782	1.55915	2.7981	0.00883828	up	--	GO:0035556,intracellular signal transduction;GO:0000160,phosphorelay signal transduction system;GO:0009735,response to cytokinin;GO:0006355,regulation of transcription, DNA-templated;GO:0000156,phosphorelay response regulator activity	K14492 two-component response regulator ARR-A family	--	PF00072:Response regulator receiver domain	sp|Q2HWG1|ORR12_ORYSJ Two-component response regulator ORR12 OS=Oryza sativa subsp. japonica OX=39947 GN=RR12 PE=2 SV=1	gi|514799678|ref|XP_004974776.1|two-component response regulator ARR3-like [Setaria italica]
Se7_v_CK7
#id	Se7-FPKM	CK7-FPKM	log2FoldChange	pvalue	significant	COG_class_annotation	GO_annotation	KEGG_annotation	KOG_class_annotation	Pfam_annotation	Swissprot_annotation	nr_annotation
cytokinin receptor (CRE1)
SETIT_034118mg	43.8944	83.008	-0.891025	0.000150206	down	--	GO:0004721,phosphoprotein phosphatase activity;GO:0005034,osmosensor activity;GO:0048831,regulation of shoot system development;GO:0016020,membrane;GO:0009414,response to water deprivation;GO:0023014,signal transduction by protein phosphorylation;GO:0006355,regulation of transcription, DNA-templated;GO:0042742,defense response to bacterium;GO:0000155,phosphorelay sensor kinase activity;GO:0010086…	K14489 arabidopsis histidine kinase 2/3/4 (cytokinin receptor) [EC:2.7.13.3]	KOG0519,Sensory transduction histidine kinase	--	sp|A1A698|OHK4_ORYSJ Probable histidine kinase 4 OS=Oryza sativa subsp. japonica OX=39947 GN=HK4 PE=2 SV=1	gi|514814408|ref|XP_004981975.1|histidine kinase 4-like [Setaria italica]
two-component response regulator ARR-A family (A-ARR)
SETIT_010964mg	7.70782	13.9785	-0.8286	0.000275785	down	--	GO:0035556,intracellular signal transduction;GO:0000160,phosphorelay signal transduction system;GO:0009735,response to cytokinin;GO:0006355,regulation of transcription, DNA-templated;GO:0000156,phosphorelay response regulator activity	K14492 two-component response regulator ARR-A family	--	PF00072:Response regulator receiver domain	sp|Q2HWG4|ORR1_ORYSJ Two-component response regulator ORR1 OS=Oryza sativa subsp. japonica OX=39947 GN=RR1 PE=2 SV=1	gi|514802778|ref|XP_004976281.1|two-component response regulator ARR4-like [Setaria italica]
SETIT_010966mg	14.3597	23.4861	-0.681699	0.00992075	down	--	GO:0035556,intracellular signal transduction;GO:0000160,phosphorelay signal transduction system;GO:0009735,response to cytokinin;GO:0006355,regulation of transcription, DNA-templated;GO:0000156,phosphorelay response regulator activity	K14492 two-component response regulator ARR-A family	--	PF00072:Response regulator receiver domain	sp|Q2HWG4|ORR1_ORYSJ Two-component response regulator ORR1 OS=Oryza sativa subsp. japonica OX=39947 GN=RR1 PE=2 SV=1	gi|514802778|ref|XP_004976281.1|two-component response regulator ARR4-like [Setaria italica]
SETIT_018625mg	1.81077	5.27001	-1.50712	0.000115634	down	--	GO:0000160,phosphorelay signal transduction system;GO:0000156,phosphorelay response regulator activity;GO:0035556,intracellular signal transduction;GO:0010114, response to red light;GO:0005739,mitochondrion;GO:0009735,response to cytokinin;GO:0006355,regulation of transcription, DNA-templated;GO:0007623,circadian rhythm; GO:0005634,nucleus	K14492 two-component response regulator ARR-A family	--	PF00072:Response regulator receiver domain	sp|B8AFR8|ORR11_ORYSI Two-component response regulator ORR11 OS=Oryza sativa subsp. indica OX=39946 GN=RR11 PE=3 SV=1	gi|514799678|ref|XP_004974776.1|two-component response regulator ARR3-like [Setaria italica]
Se12_v_CK12
#id	Se12-FPKM	CK12-FPKM	log2FoldChange	pvalue	significant	COG_class_annotation	GO_annotation	KEGG_annotation	KOG_class_annotation	Pfam_annotation	Swissprot_annotation	nr_annotation
two-component response regulator ARR-A family (A-ARR)
SETIT_019402mg	14.4298	7.87453	0.868934	0.0151828	up	--	GO:0000160,phosphorelay signal transduction system;GO:0000156,phosphorelay response regulator activity;GO:0035556,intracellular signal transduction;GO:0009735,response to cytokinin;GO:0006355,regulation of transcription, DNA-templated;GO:0044424,intracellular part	K14492 two-component response regulator ARR-A family	--	PF00072:Response regulator receiver domain	sp|Q2HWG1|ORR12_ORYSJ Two-component response regulator ORR12 OS=Oryza sativa subsp. japonica OX=39947 GN=RR12 PE=2 SV=1	gi|514799678|ref|XP_004974776.1|two-component response regulator ARR3-like [Setaria italica]
SETIT_014668mg	85.2288	56.5992	0.592734	0.0296882	up	--	GO:0000160,phosphorelay signal transduction system;GO:0000156,phosphorelay response regulator activity;GO:0035556,intracellular signal transduction;GO:0009735,response to cytokinin;GO:0006355,regulation of transcription, DNA-templated;GO:0044424,intracellular part	K14492 two-component response regulator ARR-A family	--	PF00072:Response regulator receiver domain	sp|Q2HWG1|ORR12_ORYSJ Two-component response regulator ORR12 OS=Oryza sativa subsp. japonica OX=39947 GN=RR12 PE=2 SV=1	gi|514799678|ref|XP_004974776.1|two-component response regulator ARR3-like [Setaria italica]

## Sheet: Table S9
Supplementary Table 9 Differentially expressed genes (DEGs) involved in auxin (GA) signaling pathway among 5 cpmparisons.
Se5_v_Se3
#id	Se5-FPKM	Se3-FPKM	log2FoldChange	pvalue	significant	COG_class_annotation	GO_annotation	KEGG_annotation	KOG_class_annotation	Pfam_annotation	Swissprot_annotation	nr_annotation
phytochrome-interacting factor (TF)
SETIT_021472mg	18.0965	36.4545	-1.00207	8.08808e-10	down	--	GO:0043231,intracellular membrane-bounded organelle	K12126 phytochrome-interacting factor 3	--	PF00010:Helix-loop-helix DNA-binding domain	sp|Q0JNI9|PIL15_ORYSJ Transcription factor PHYTOCHROME INTERACTING FACTOR-LIKE 15 OS=Oryza sativa subsp. japonica OX=39947 GN=PIL15 PE=1 SV=2	gi|514743634|ref|XP_004960433.1|transcription factor PIF3-like [Setaria italica]
SETIT_000698mg	11.3891	6.47158	0.825275	0.00104478	up	--	GO:0046983,protein dimerization activity;GO:0005739,mitochondrion;GO:0005634,nucleus;GO:0009536,plastid	K12126 phytochrome-interacting factor 3	KOG4304,Transcriptional repressors of the hairy/E(spl) family (contains HLH)	PF00010:Helix-loop-helix DNA-binding domain	sp|Q0JNI9|PIL15_ORYSJ Transcription factor PHYTOCHROME INTERACTING FACTOR-LIKE 15 OS=Oryza sativa subsp. japonica OX=39947 GN=PIL15 PE=1 SV=2	gi|514773048|ref|XP_004967645.1|transcription factor PIF3-like isoform X6 [Setaria italica]
SETIT_035819mg	4.77529	11.3143	-1.23647	1.04758e-07	down	--	GO:0046983,protein dimerization activity;GO:0009536,plastid	K16189 phytochrome-interacting factor 4	KOG4304,Transcriptional repressors of the hairy/E(spl) family (contains HLH)	PF00010:Helix-loop-helix DNA-binding domain	sp|Q10CH5|PIL13_ORYSJ Transcription factor PHYTOCHROME INTERACTING FACTOR-LIKE 13 OS=Oryza sativa subsp. japonica OX=39947 GN=PIL13 PE=1 SV=1	gi|514813510|ref|XP_004981538.1|transcription factor PIF4-like isoform X1 [Setaria italica]
Se12_v_Se7
#id	Se12-FPKM	Se7-FPKM	log2FoldChange	pvalue	significant	COG_class_annotation	GO_annotation	KEGG_annotation	KOG_class_annotation	Pfam_annotation	Swissprot_annotation	nr_annotation
phytochrome-interacting factor (TF)
SETIT_000698mg	7.34986	10.5578	-0.530707	0.00488074	down	--	GO:0046983,protein dimerization activity;GO:0005739,mitochondrion;GO:0005634,nucleus;GO:0009536,plastid	K12126 phytochrome-interacting factor 3	KOG4304,Transcriptional repressors of the hairy/E(spl) family (contains HLH)	PF00010:Helix-loop-helix DNA-binding domain	sp|Q0JNI9|PIL15_ORYSJ Transcription factor PHYTOCHROME INTERACTING FACTOR-LIKE 15 OS=Oryza sativa subsp. japonica OX=39947 GN=PIL15 PE=1 SV=2	gi|514773048|ref|XP_004967645.1|transcription factor PIF3-like isoform X6 [Setaria italica]
Se3_v_CK3
#id	Se3-FPKM	CK3-FPKM	log2FoldChange	pvalue	significant	COG_class_annotation	GO_annotation	KEGG_annotation	KOG_class_annotation	Pfam_annotation	Swissprot_annotation	nr_annotation
phytochrome-interacting factor (TF)
SETIT_000698mg	6.47158	9.89036	-0.631661	0.0031465	down	--	GO:0046983,protein dimerization activity;GO:0005739,mitochondrion;GO:0005634,nucleus;GO:0009536,plastid	K12126 phytochrome-interacting factor 3	KOG4304,Transcriptional repressors of the hairy/E(spl) family (contains HLH)	PF00010:Helix-loop-helix DNA-binding domain	sp|Q0JNI9|PIL15_ORYSJ Transcription factor PHYTOCHROME INTERACTING FACTOR-LIKE 15 OS=Oryza sativa subsp. japonica OX=39947 GN=PIL15 PE=1 SV=2	gi|514773048|ref|XP_004967645.1|transcription factor PIF3-like isoform X6 [Setaria italica]
SETIT_035819mg	11.3143	7.17979	0.638218	0.0121891	up	--	GO:0046983,protein dimerization activity;GO:0009536,plastid	K16189 phytochrome-interacting factor 4	KOG4304,Transcriptional repressors of the hairy/E(spl) family (contains HLH)	PF00010:Helix-loop-helix DNA-binding domain	sp|Q10CH5|PIL13_ORYSJ Transcription factor PHYTOCHROME INTERACTING FACTOR-LIKE 13 OS=Oryza sativa subsp. japonica OX=39947 GN=PIL13 PE=1 SV=1	gi|514813510|ref|XP_004981538.1|transcription factor PIF4-like isoform X1 [Setaria italica]
Se7_v_CK7
#id	Se7-FPKM	CK7-FPKM	log2FoldChange	pvalue	significant	COG_class_annotation	GO_annotation	KEGG_annotation	KOG_class_annotation	Pfam_annotation	Swissprot_annotation	nr_annotation
DELLA protein (DELLA)
SETIT_039400mg	90.3102	139.83	-0.601468	0.000238068	down	--	GO:0006355,regulation of transcription, DNA-templated;GO:0040029,regulation of gene expression, epigenetic;GO:0009740,gibberellic acid mediated signaling pathway;GO:0005634,nucleus	K14494 DELLA protein	--	PF12041:Transcriptional regulator DELLA protein N terminal|PF03514:GRAS domain family	sp|Q2TN88|SLR1_ORYSI DELLA protein SLR1 OS=Oryza sativa subsp. indica OX=39946 GN=SLR1 PE=3 SV=2	gi|514814520|ref|XP_004982031.1|DELLA protein DWARF8-like [Setaria italica]
phytochrome-interacting factor (TF)
SETIT_000698mg	10.5578	5.9317	0.862455	4.26502e-05	up	--	GO:0046983,protein dimerization activity;GO:0005739,mitochondrion;GO:0005634,nucleus;GO:0009536,plastid	K12126 phytochrome-interacting factor 3	KOG4304,Transcriptional repressors of the hairy/E(spl) family (contains HLH)	PF00010:Helix-loop-helix DNA-binding domain	sp|Q0JNI9|PIL15_ORYSJ Transcription factor PHYTOCHROME INTERACTING FACTOR-LIKE 15 OS=Oryza sativa subsp. japonica OX=39947 GN=PIL15 PE=1 SV=2	gi|514773048|ref|XP_004967645.1|transcription factor PIF3-like isoform X6 [Setaria italica]
Se12_v_CK12
#id	Se12-FPKM	CK12-FPKM	log2FoldChange	pvalue	significant	COG_class_annotation	GO_annotation	KEGG_annotation	KOG_class_annotation	Pfam_annotation	Swissprot_annotation	nr_annotation
phytochrome-interacting factor (TF)
SETIT_035819mg	5.48207	2.73931	0.991451	0.0271114	up	--	GO:0046983,protein dimerization activity;GO:0009536,plastid	K16189 phytochrome-interacting factor 4	KOG4304,Transcriptional repressors of the hairy/E(spl) family (contains HLH)	PF00010:Helix-loop-helix DNA-binding domain	sp|Q10CH5|PIL13_ORYSJ Transcription factor PHYTOCHROME INTERACTING FACTOR-LIKE 13 OS=Oryza sativa subsp. japonica OX=39947 GN=PIL13 PE=1 SV=1	gi|514813510|ref|XP_004981538.1|transcription factor PIF4-like isoform X1 [Setaria italica]

## Sheet: Table S10
Supplementary Table 10 Differentially expressed genes (DEGs) involved in auxin (ABA) signaling pathway among 5 cpmparisons.
Se5_v_Se3
#id	Se5-FPKM	Se3-FPKM	log2FoldChange	pvalue	significant	COG_class_annotation	GO_annotation	KEGG_annotation	KOG_class_annotation	Pfam_annotation	Swissprot_annotation	nr_annotation
abscisic acid receptor PYR/PYL family (PYR/PYL)
SETIT_023264mg	135.222	73.9833	0.878584	2.27586e-08	up	--	GO:0009789,positive regulation of abscisic acid-activated signaling pathway;GO:0005739,mitochondrion;GO:0010427,abscisic acid binding;GO:0006950,response to stress;GO:0005634,nucleus	K14496 abscisic acid receptor PYR/PYL family	--	PF10604:Polyketide cyclase / dehydrase and lipid transport	sp|Q6I5C3|PYL5_ORYSJ Abscisic acid receptor PYL5 OS=Oryza sativa subsp. japonica OX=39947 GN=PYL5 PE=1 SV=1	gi|514744398|ref|XP_004960624.1|abscisic acid receptor PYL8-like [Setaria italica]
SETIT_004684mg	5.79922	1.26162	2.21919	0.000386779	up	--	GO:0009738,abscisic acid-activated signaling pathway	K14496 abscisic acid receptor PYR/PYL family	--	PF10604:Polyketide cyclase / dehydrase and lipid transport	sp|Q9FLB1|PYL5_ARATH Abscisic acid receptor PYL5 OS=Arabidopsis thaliana OX=3702 GN=PYL5 PE=1 SV=1	gi|514783882|ref|XP_004970455.1|abscisic acid receptor PYL5-like [Setaria italica]
protein phosphatase 2C (PP2C)
SETIT_004684mg	5.79922	1.26162	2.21919	0.000386779	up	--	GO:0009738,abscisic acid-activated signaling pathway	K14496 abscisic acid receptor PYR/PYL family	--	PF10604:Polyketide cyclase / dehydrase and lipid transport	sp|Q9FLB1|PYL5_ARATH Abscisic acid receptor PYL5 OS=Arabidopsis thaliana OX=3702 GN=PYL5 PE=1 SV=1	gi|514783882|ref|XP_004970455.1|abscisic acid receptor PYL5-like [Setaria italica]
SETIT_001263mg	9.2828	21.128	-1.17696	1.22443e-08	down	--	GO:0009788,negative regulation of abscisic acid-activated signaling pathway;GO:0006470,protein dephosphorylation;GO:0009414,response to water deprivation;GO:0046872,metal ion binding;GO:0009409,response to cold;GO:0010119,regulation of stomatal movement;GO:0009408,response to heat;GO:0016023,cytoplasmic membrane-bounded vesicle;GO:0006970,response to osmotic stress;GO:0004722,protein serine/threo…	K14497 protein phosphatase 2C [EC:3.1.3.16]	--	PF00481:Protein phosphatase 2C	sp|Q0JLP9|P2C06_ORYSJ Probable protein phosphatase 2C 6 OS=Oryza sativa subsp. japonica OX=39947 GN=PP2C06 PE=1 SV=1	gi|514779689|ref|XP_004969414.1|probable protein phosphatase 2C 6-like [Setaria italica]
SETIT_022343mg	22.0253	36.1331	-0.705966	0.000280383	down	--	GO:0009788,negative regulation of abscisic acid-activated signaling pathway;GO:0006470,protein dephosphorylation;GO:0009414,response to water deprivation;GO:0046872,metal ion binding;GO:0009409,response to cold;GO:0010119,regulation of stomatal movement;GO:0009408,response to heat;GO:0006970,response to osmotic stress;GO:0004722,protein serine/threonine phosphatase activity;GO:0010205,photoinhibi…	K14497 protein phosphatase 2C [EC:3.1.3.16]	--	PF00481:Protein phosphatase 2C	sp|Q6L5H6|P2C50_ORYSJ Protein phosphatase 2C 50 OS=Oryza sativa subsp. japonica OX=39947 GN=PP2C50 PE=1 SV=1	gi|514790686|ref|XP_004972137.1|probable protein phosphatase 2C 50-like [Setaria italica]
SETIT_030198mg	4.13823	7.01433	-0.750311	0.00307876	down	--	GO:0009788,negative regulation of abscisic acid-activated signaling pathway;GO:0006470,protein dephosphorylation;GO:0009414,response to water deprivation;GO:0046872,metal ion binding;GO:0009409,response to cold;GO:0010119,regulation of stomatal movement;GO:0004722,protein serine/threonine phosphatase activity	K14497 protein phosphatase 2C [EC:3.1.3.16]	--	PF00481:Protein phosphatase 2C	sp|Q0J2L7|P2C68_ORYSJ Probable protein phosphatase 2C 68 OS=Oryza sativa subsp. japonica OX=39947 GN=Os09g0325700 PE=2 SV=2	gi|514728990|ref|XP_004956590.1|probable protein phosphatase 2C 68-like [Setaria italica]
SETIT_036015mg	8.92148	30.4106	-1.75574	0.0324421	down	--	GO:0009788,negative regulation of abscisic acid-activated signaling pathway;GO:0006470,protein dephosphorylation;GO:0009414,response to water deprivation;GO:0046872,metal ion binding;GO:0009409,response to cold;GO:0009536,plastid;GO:0010119,regulation of stomatal movement;GO:0004722,protein serine/threonine phosphatase activity	K14497 protein phosphatase 2C [EC:3.1.3.16]	--	PF00481:Protein phosphatase 2C	sp|Q84JI0|P2C30_ORYSJ Probable protein phosphatase 2C 30 OS=Oryza sativa subsp. japonica OX=39947 GN=PP2C30 PE=1 SV=1	gi|514820474|ref|XP_004984925.1|probable protein phosphatase 2C 30-like [Setaria italica]
serine/threonine-protein kinase SRK2 (SnRK2)
SETIT_036531mg	5.37594	12.9742	-1.26371	7.6186e-08	down	--	GO:0006468,protein phosphorylation;GO:0004674,protein serine/threonine kinase activity;GO:0005524,ATP binding;GO:0009738,abscisic acid-activated signaling pathway;	K14498 serine/threonine-protein kinase SRK2 [EC:2.7.11.1]	KOG0698,Serine/threonine protein phosphatase	PF00069:Protein kinase domain	sp|A2ZAB5|SAPK3_ORYSI Serine/threonine-protein kinase SAPK3 OS=Oryza sativa subsp. indica OX=39946 GN=SAPK3 PE=1 SV=2	gi|414587189|tpg|DAA37760.1|TPA: putative snRK/SAPK family protein kinase [Zea mays]
SETIT_036309mg	75.3179	45.4322	0.738083	1.64824e-05	up	--	GO:0009931,calcium-dependent protein serine/threonine kinase activity;GO:0042744,hydrogen peroxide catabolic process;GO:0009739,response to gibberellin;GO:0010119,regulation of stomatal movement;GO:0006636,unsaturated fatty acid biosynthetic process;GO:0009414,response to water deprivation;GO:0040007,growth;GO:0009651,response to salt stress;GO:0004713,protein tyrosine kinase activity;GO:2000377,…	K14498 serine/threonine-protein kinase SRK2 [EC:2.7.11.1]	KOG0698,Serine/threonine protein phosphatase	PF00069:Protein kinase domain	sp|Q75H77|SAPKA_ORYSJ Serine/threonine-protein kinase SAPK10 OS=Oryza sativa subsp. japonica OX=39947 GN=SAPK10 PE=1 SV=1	gi|514815358|ref|XP_004982436.1|serine/threonine-protein kinase SAPK10-like [Setaria italica]
SETIT_022358mg	36.4224	54.246	-0.566177	0.00131682	down	--	GO:0006468,protein phosphorylation;GO:0004674,protein serine/threonine kinase activity;GO:0009651,response to salt stress;GO:0042742,defense response to bacterium;GO:0005524,ATP binding;GO:0009738,abscisic acid-activated signaling pathway;GO:0005737,cytoplasm;GO:0005634,nucleus	K14498 serine/threonine-protein kinase SRK2 [EC:2.7.11.1]	KOG0698,Serine/threonine protein phosphatase	PF00069:Protein kinase domain	sp|Q7XKA8|SAPK5_ORYSJ Serine/threonine-protein kinase SAPK5 OS=Oryza sativa subsp. japonica OX=39947 GN=SAPK5 PE=2 SV=1	gi|514741682|ref|XP_004959953.1|serine/threonine-protein kinase SAPK5-like isoform X2 [Setaria italica]
SETIT_010093mg	12.2333	7.07234	0.800514	0.00189618	up	--	GO:0006468,protein phosphorylation;GO:0004674,protein serine/threonine kinase activity;GO:0009651,response to salt stress;GO:0042742,defense response to bacterium;GO:0005524,ATP binding;GO:0009738,abscisic acid-activated signaling pathway;GO:0005737,cytoplasm;GO:0005634,nucleus	K14498 serine/threonine-protein kinase SRK2 [EC:2.7.11.1]	KOG0698,Serine/threonine protein phosphatase	PF00069:Protein kinase domain	sp|Q7XQP4|SAPK7_ORYSJ Serine/threonine-protein kinase SAPK7 OS=Oryza sativa subsp. japonica OX=39947 GN=SAPK7 PE=2 SV=2	gi|514801470|ref|XP_004975639.1|serine/threonine-protein kinase SAPK7-like [Setaria italica]
ABA responsive element binding factor (ABF)
SETIT_001731mg	1.29747	3.21697	-1.30434	0.00329199	down	--	GO:0009414,response to water deprivation;GO:0009651,response to salt stress;GO:0006355,regulation of transcription, DNA-templated;GO:0009409,response to cold;GO:0043565,sequence-specific DNA binding;GO:0009737,response to abscisic acid;GO:0003700,sequence-specific DNA binding transcription factor activity;GO:0010152,pollen maturation;GO:0005634,nucleus	K14432 ABA responsive element binding factor	KOG0698,Serine/threonine protein phosphatase	PF00170:bZIP transcription factor	sp|Q8RZ35|ABI5_ORYSJ bZIP transcription factor ABI5 homolog OS=Oryza sativa subsp. japonica OX=39947 GN=ABI5 PE=1 SV=1	gi|514784691|ref|XP_004970655.1|protein ABSCISIC ACID-INSENSITIVE 5-like [Setaria italica]
SETIT_030114mg	8.33938	15.3934	-0.874069	1.19587e-06	down	--	GO:0003700,sequence-specific DNA binding transcription factor activity;GO:0043565,sequence-specific DNA binding;GO:0006355,regulation of transcription, DNA-templated,	K14432 ABA responsive element binding factor	--	PF00170:bZIP transcription factor	sp|Q6ZDF3|TRAB1_ORYSJ bZIP transcription factor TRAB1 OS=Oryza sativa subsp. japonica OX=39947 GN=TRAB1 PE=1 SV=2	gi|514796908|ref|XP_004973666.1|bZIP transcription factor TRAB1-like [Setaria italica]
SETIT_006889mg	13.8256	23.5483	-0.758986	1.4254e-06	down	--	GO:0003700,sequence-specific DNA binding transcription factor activity;GO:0043565,sequence-specific DNA binding;GO:0006355,regulation of transcription, DNA-templated,	K14432 ABA responsive element binding factor	--	PF00170:bZIP transcription factor	sp|Q69TW5|BZP46_ORYSJ bZIP transcription factor 46 OS=Oryza sativa subsp. japonica OX=39947 GN=BZIP46 PE=1 SV=1	gi|514761903|ref|XP_004964902.1|ABSCISIC ACID-INSENSITIVE 5-like protein 5-like [Setaria italica]
SETIT_038381mg	2.80972	7.08602	-1.3223	0.0141939	down	--	GO:0003700,sequence-specific DNA binding transcription factor activity;GO:0043565,sequence-specific DNA binding;GO:0006355,regulation of transcription, DNA-templated,	K14432 ABA responsive element binding factor	--	PF00170:bZIP transcription factor	sp|Q9LES3|AI5L2_ARATH ABSCISIC ACID-INSENSITIVE 5-like protein 2 OS=Arabidopsis thaliana OX=3702 GN=DPBF3 PE=1 SV=1	gi|241919197|gb|EER92341.1|hypothetical protein SORBIDRAFT_01g036810 [Sorghum bicolor]
Se7_v_Se5
#id	Se7-FPKM	Se5-FPKM	log2FoldChange	pvalue	significant	COG_class_annotation	GO_annotation	KEGG_annotation	KOG_class_annotation	Pfam_annotation	Swissprot_annotation	nr_annotation
abscisic acid receptor PYR/PYL family (PYR/PYL)
SETIT_004684mg	14.1052	5.79922	1.26731	0.00125675	up	--	GO:0009738,abscisic acid-activated signaling pathway	K14496 abscisic acid receptor PYR/PYL family	--	PF10604:Polyketide cyclase / dehydrase and lipid transport	sp|Q9FLB1|PYL5_ARATH Abscisic acid receptor PYL5 OS=Arabidopsis thaliana OX=3702 GN=PYL5 PE=1 SV=1	gi|514783882|ref|XP_004970455.1|abscisic acid receptor PYL5-like [Setaria italica]
SETIT_023269mg	8.48692	16.1203	-0.944287	0.00241282	down	--	GO:0009738,abscisic acid-activated signaling pathway	K14496 abscisic acid receptor PYR/PYL family	--	PF10604:Polyketide cyclase / dehydrase and lipid transport	sp|O80920|PYL4_ARATH Abscisic acid receptor PYL4 OS=Arabidopsis thaliana OX=3702 GN=PYL4 PE=1 SV=1	gi|514820393|ref|XP_004984885.1|abscisic acid receptor PYL4-like [Setaria italica]
protein phosphatase 2C (PP2C)
SETIT_024914mg	13.12	4.91861	1.39756	2.79772e-09	up	--	GO:0009788,negative regulation of abscisic acid-activated signaling pathway;GO:0006470,protein dephosphorylation;GO:0009414,response to water deprivation;GO:0046872,metal ion binding;GO:0009409,response to cold;GO:0010119,regulation of stomatal movement;GO:0004722,protein serine/threonine phosphatase activity	K14497 protein phosphatase 2C [EC:3.1.3.16]	KOG0698,Serine/threonine protein phosphatase	PF00481:Protein phosphatase 2C	sp|Q65XG6|P2C49_ORYSJ Probable protein phosphatase 2C 49 OS=Oryza sativa subsp. japonica OX=39947 GN=Os05g0457200 PE=3 SV=1	gi|514749493|ref|XP_004961872.1|probable protein phosphatase 2C 49-like [Setaria italica]
SETIT_030198mg	13.6397	4.13823	1.70803	9.3437e-08	up	--	GO:0009788,negative regulation of abscisic acid-activated signaling pathway;GO:0006470,protein dephosphorylation;GO:0009414,response to water deprivation;GO:0046872,metal ion binding;GO:0009409,response to cold;GO:0010119,regulation of stomatal movement;GO:0004722,protein serine/threonine phosphatase activity	K14497 protein phosphatase 2C [EC:3.1.3.16]	--	PF00481:Protein phosphatase 2C	sp|Q0J2L7|P2C68_ORYSJ Probable protein phosphatase 2C 68 OS=Oryza sativa subsp. japonica OX=39947 GN=Os09g0325700 PE=2 SV=2	gi|514728990|ref|XP_004956590.1|probable protein phosphatase 2C 68-like [Setaria italica]
SETIT_022243mg	10.2103	5.22524	0.950865	1.15396e-05	up	--	GO:0006470,protein dephosphorylation;GO:0046872,metal ion binding;GO:0004722,protein serine/threonine phosphatase activity	K14497 protein phosphatase 2C [EC:3.1.3.16]	KOG0698,Serine/threonine protein phosphatase	PF00481:Protein phosphatase 2C	sp|Q5SN75|P2C08_ORYSJ Probable protein phosphatase 2C 8 OS=Oryza sativa subsp. japonica OX=39947 GN=Os01g0656200 PE=2 SV=1	gi|514756638|ref|XP_004963581.1|probable protein phosphatase 2C 51-like [Setaria italica]
SETIT_001263mg	15.9159	9.2828	0.76233	2.18147e-05	up	--	GO:0009788,negative regulation of abscisic acid-activated signaling pathway;GO:0006470,protein dephosphorylation;GO:0009414,response to water deprivation;GO:0046872,metal ion binding;GO:0009409,response to cold;GO:0010119,regulation of stomatal movement;GO:0009408,response to heat;GO:0016023,cytoplasmic membrane-bounded vesicle;GO:0006970,response to osmotic stress;GO:0004722,protein serine/threo…	K14497 protein phosphatase 2C [EC:3.1.3.16]	--	PF00481:Protein phosphatase 2C	sp|Q0JLP9|P2C06_ORYSJ Probable protein phosphatase 2C 6 OS=Oryza sativa subsp. japonica OX=39947 GN=PP2C06 PE=1 SV=1	gi|514779689|ref|XP_004969414.1|probable protein phosphatase 2C 6-like [Setaria italica]
SETIT_036015mg	20.113	8.92148	1.1581	0.00073843	up	--	GO:0009788,negative regulation of abscisic acid-activated signaling pathway;GO:0006470,protein dephosphorylation;GO:0009414,response to water deprivation;GO:0046872,metal ion binding;GO:0009409,response to cold;GO:0009536,plastid;GO:0010119,regulation of stomatal movement;GO:0004722,protein serine/threonine phosphatase activity	K14497 protein phosphatase 2C [EC:3.1.3.16]	--	PF00481:Protein phosphatase 2C	sp|Q84JI0|P2C30_ORYSJ Probable protein phosphatase 2C 30 OS=Oryza sativa subsp. japonica OX=39947 GN=PP2C30 PE=1 SV=1	gi|514820474|ref|XP_004984925.1|probable protein phosphatase 2C 30-like [Setaria italica]
SETIT_001708mg	41.0655	26.7139	0.604439	0.00150257	up	--	GO:0009788,negative regulation of abscisic acid-activated signaling pathway;GO:0006470,protein dephosphorylation;GO:0009414,response to water deprivation;GO:0046872,metal ion binding;GO:0009409,response to cold;GO:0010119,regulation of stomatal movement;GO:0004722,protein serine/threonine phosphatase activity;GO:0016020,membrane	K14497 protein phosphatase 2C [EC:3.1.3.16]	--	PF00481:Protein phosphatase 2C	sp|Q5N9N2|P2C09_ORYSJ Probable protein phosphatase 2C 9 OS=Oryza sativa subsp. japonica OX=39947 GN=Os01g0846300 PE=2 SV=1	gi|514784298|ref|XP_004970557.1|probable protein phosphatase 2C 9-like [Setaria italica]
serine/threonine-protein kinase SRK2 (SnRK2)
SETIT_036041mg	21.1402	12.4568	0.747435	1.55861e-05	up	--	GO:0005829,cytosol;GO:0006468,protein phosphorylation;GO:0004674,protein serine/threonine kinase activity;GO:0009651,response to salt stress;GO:0005524,ATP binding;GO:0009738,abscisic acid-activated signaling pathway;GO:0080167,response to karrikin;GO:0005634,nucleus	K14498 serine/threonine-protein kinase SRK2 [EC:2.7.11.1]	KOG0698,Serine/threonine protein phosphatase	PF00069:Protein kinase domain	sp|Q75LR7|SAPK1_ORYSJ Serine/threonine-protein kinase SAPK1 OS=Oryza sativa subsp. japonica OX=39947 GN=SAPK1 PE=1 SV=1	gi|514818908|ref|XP_004984154.1|serine/threonine-protein kinase SAPK1-like [Setaria italica]
SETIT_036531mg	10.2086	5.37594	0.911115	0.000412163	up	--	GO:0006468,protein phosphorylation;GO:0004674,protein serine/threonine kinase activity;GO:0005524,ATP binding;GO:0009738,abscisic acid-activated signaling pathway;	K14498 serine/threonine-protein kinase SRK2 [EC:2.7.11.1]	KOG0698,Serine/threonine protein phosphatase	PF00069:Protein kinase domain	sp|A2ZAB5|SAPK3_ORYSI Serine/threonine-protein kinase SAPK3 OS=Oryza sativa subsp. indica OX=39946 GN=SAPK3 PE=1 SV=2	gi|414587189|tpg|DAA37760.1|TPA: putative snRK/SAPK family protein kinase [Zea mays]
SETIT_030417mg	9.46988	14.8557	-0.666349	0.000476409	down	--	GO:0005829,cytosol;GO:0006468,protein phosphorylation;GO:0004674,protein serine/threonine kinase activity;GO:0009651,response to salt stress;GO:0005524,ATP binding;GO:0009738,abscisic acid-activated signaling pathway;GO:0080167,response to karrikin;GO:0005634,nucleus	K14498 serine/threonine-protein kinase SRK2 [EC:2.7.11.1]	KOG0698,Serine/threonine protein phosphatase	PF00069:Protein kinase domain	sp|A2YNT8|SAPK2_ORYSI Serine/threonine-protein kinase SAPK2 OS=Oryza sativa subsp. indica OX=39946 GN=SAPK2 PE=2 SV=2	gi|514736213|ref|XP_004958353.1|serine/threonine-protein kinase SAPK2-like [Setaria italica]
SETIT_001965mg	30.1299	21.003	0.506753	0.0195749	up	--	GO:0006468,protein phosphorylation;GO:0004674,protein serine/threonine kinase activity;GO:0005524,ATP binding;GO:0009738,abscisic acid-activated signaling pathway;GO:0006950,response to stress	K14498 serine/threonine-protein kinase SRK2 [EC:2.7.11.1]	KOG0698,Serine/threonine protein phosphatase	PF00069:Protein kinase domain	sp|Q5N942|SAPK4_ORYSJ Serine/threonine-protein kinase SAPK4 OS=Oryza sativa subsp. japonica OX=39947 GN=SAPK4 PE=2 SV=2	gi|514784968|ref|XP_004970723.1|serine/threonine-protein kinase SAPK4-like [Setaria italica]
ABA responsive element binding factor (ABF)
SETIT_001731mg	5.99484	1.29747	2.19874	9.29269e-06	up	--	GO:0009414,response to water deprivation;GO:0009651,response to salt stress;GO:0006355,regulation of transcription, DNA-templated;GO:0009409,response to cold;GO:0043565,sequence-specific DNA binding;GO:0009737,response to abscisic acid;GO:0003700,sequence-specific DNA binding transcription factor activity;GO:0010152,pollen maturation;GO:0005634,nucleus	K14432 ABA responsive element binding factor	KOG4196,bZIP transcription factor MafK	PF00170:bZIP transcription factor	sp|Q8RZ35|ABI5_ORYSJ bZIP transcription factor ABI5 homolog OS=Oryza sativa subsp. japonica OX=39947 GN=ABI5 PE=1 SV=1	gi|514784691|ref|XP_004970655.1|protein ABSCISIC ACID-INSENSITIVE 5-like [Setaria italica]
SETIT_013904mg	19.776	12.0109	0.703721	0.000605585	up	--	GO:0044212,transcription regulatory region DNA binding;GO:0006355,regulation of transcription, DNA-templated;GO:0043565,sequence-specific DNA binding;GO:0003700,sequence-specific DNA binding transcription factor activity;GO:0009738,abscisic acid-activated signaling pathway;GO:0005634,nucleus	K14432 ABA responsive element binding factor	--	PF00170:bZIP transcription factor	sp|Q6ZDF3|TRAB1_ORYSJ bZIP transcription factor TRAB1 OS=Oryza sativa subsp. japonica OX=39947 GN=TRAB1 PE=1 SV=2	gi|514796908|ref|XP_004973666.1|bZIP transcription factor TRAB1-like [Setaria italica]
SETIT_003247mg	11.6118	7.20185	0.673928	0.00559078	up	--	GO:0003700,sequence-specific DNA binding transcription factor activity;GO:0043565,sequence-specific DNA binding;GO:0006355,regulation of transcription, DNA-templated,	K14432 ABA responsive element binding factor	--	PF00170:bZIP transcription factor	sp|Q0JHF1|BZP12_ORYSJ bZIP transcription factor 12 OS=Oryza sativa subsp. japonica OX=39947 GN=BZIP12 PE=2 SV=1	gi|241930798|gb|EES03943.1|hypothetical protein SORBIDRAFT_03g040970 [Sorghum bicolor]
SETIT_017618mg	2.57525	1.31423	0.954763	0.0199059	up	--	GO:0003700,sequence-specific DNA binding transcription factor activity;GO:0043565,sequence-specific DNA binding;GO:0006355,regulation of transcription, DNA-templated,	K14432 ABA responsive element binding factor	--	PF00170:bZIP transcription factor	sp|Q6Z312|BZP23_ORYSJ bZIP transcription factor 23 OS=Oryza sativa subsp. japonica OX=39947 GN=BZIP23 PE=2 SV=1	gi|514718587|ref|XP_004954029.1|ABSCISIC ACID-INSENSITIVE 5-like protein 7-like isoform X2 [Setaria italica]
Se12_v_Se7
#id	Se12-FPKM	Se7-FPKM	log2FoldChange	pvalue	significant	COG_class_annotation	GO_annotation	KEGG_annotation	KOG_class_annotation	Pfam_annotation	Swissprot_annotation	nr_annotation
protein phosphatase 2C (PP2C)
SETIT_022243mg	14.9794	10.2103	0.543827	0.023182	up	--	GO:0006470,protein dephosphorylation;GO:0046872,metal ion binding;GO:0004722,protein serine/threonine phosphatase activity	K14497 protein phosphatase 2C [EC:3.1.3.16]	KOG0698,Serine/threonine protein phosphatase	PF00481:Protein phosphatase 2C	sp|Q5SN75|P2C08_ORYSJ Probable protein phosphatase 2C 8 OS=Oryza sativa subsp. japonica OX=39947 GN=Os01g0656200 PE=2 SV=1	gi|514756638|ref|XP_004963581.1|probable protein phosphatase 2C 51-like [Setaria italica]
Se7_v_CK7
#id	Se7-FPKM	CK7-FPKM	log2FoldChange	pvalue	significant	COG_class_annotation	GO_annotation	KEGG_annotation	KOG_class_annotation	Pfam_annotation	Swissprot_annotation	nr_annotation
abscisic acid receptor PYR/PYL family (PYR/PYL)
SETIT_023269mg	8.48692	14.754	-0.769653	0.0122092	down	--	GO:0009738,abscisic acid-activated signaling pathway	K14496 abscisic acid receptor PYR/PYL family	--	PF10604:Polyketide cyclase / dehydrase and lipid transport	sp|O80920|PYL4_ARATH Abscisic acid receptor PYL4 OS=Arabidopsis thaliana OX=3702 GN=PYL4 PE=1 SV=1	gi|514820393|ref|XP_004984885.1|abscisic acid receptor PYL4-like [Setaria italica]
protein phosphatase 2C (PP2C)
SETIT_024914mg	13.12	26.1055	-0.962758	9.36991e-06	down	--	GO:0009788,negative regulation of abscisic acid-activated signaling pathway;GO:0006470,protein dephosphorylation;GO:0009414,response to water deprivation;GO:0046872,metal ion binding;GO:0009409,response to cold;GO:0010119,regulation of stomatal movement;GO:0004722,protein serine/threonine phosphatase activity	K14497 protein phosphatase 2C [EC:3.1.3.16]	KOG0698,Serine/threonine protein phosphatase	PF00481:Protein phosphatase 2C	sp|Q65XG6|P2C49_ORYSJ Probable protein phosphatase 2C 49 OS=Oryza sativa subsp. japonica OX=39947 GN=Os05g0457200 PE=3 SV=1	gi|514749493|ref|XP_004961872.1|probable protein phosphatase 2C 49-like [Setaria italica]
SETIT_001263mg	15.9159	23.3058	-0.51792	0.000713392	down	--	GO:0009788,negative regulation of abscisic acid-activated signaling pathway;GO:0006470,protein dephosphorylation;GO:0009414,response to water deprivation;GO:0046872,metal ion binding;GO:0009409,response to cold;GO:0010119,regulation of stomatal movement;GO:0009408,response to heat;GO:0016023,cytoplasmic membrane-bounded vesicle;GO:0006970,response to osmotic stress;GO:0004722,protein serine/threo…	K14497 protein phosphatase 2C [EC:3.1.3.16]	--	PF00481:Protein phosphatase 2C	sp|Q0JLP9|P2C06_ORYSJ Probable protein phosphatase 2C 6 OS=Oryza sativa subsp. japonica OX=39947 GN=PP2C06 PE=1 SV=1	gi|514779689|ref|XP_004969414.1|probable protein phosphatase 2C 6-like [Setaria italica]
SETIT_013648mg	3.34762	1.38828	1.30353	0.00104075	up	--	GO:0016787,hydrolase activity	K14497 protein phosphatase 2C [EC:3.1.3.16]	--	PF00481:Protein phosphatase 2C	sp|Q7XP01|P2C37_ORYSJ Probable protein phosphatase 2C 37 OS=Oryza sativa subsp. japonica OX=39947 GN=Os04g0167900 PE=3 SV=2	gi|514800287|ref|XP_004975074.1|probable protein phosphatase 2C 37-like [Setaria italica]
serine/threonine-protein kinase SRK2 (SnRK2)
SETIT_010093mg	15.1097	9.8867	0.643626	0.00117778	up	--	GO:0006468,protein phosphorylation;GO:0004674,protein serine/threonine kinase activity;GO:0009651,response to salt stress;GO:0042742,defense response to bacterium;GO:0005524,ATP binding;GO:0009738,abscisic acid-activated signaling pathway;GO:0005737,cytoplasm;GO:0005634,nucleus	K14498 serine/threonine-protein kinase SRK2 [EC:2.7.11.1]	KOG0698,Serine/threonine protein phosphatase	PF00069:Protein kinase domain	sp|Q7XQP4|SAPK7_ORYSJ Serine/threonine-protein kinase SAPK7 OS=Oryza sativa subsp. japonica OX=39947 GN=SAPK7 PE=2 SV=2	gi|514801470|ref|XP_004975639.1|serine/threonine-protein kinase SAPK7-like [Setaria italica]
ABA responsive element binding factor (ABF)
SETIT_001731mg	5.99484	2.14549	1.52011	0.00251426	up	--	GO:0009414,response to water deprivation;GO:0009651,response to salt stress;GO:0006355,regulation of transcription, DNA-templated;GO:0009409,response to cold;GO:0043565,sequence-specific DNA binding;GO:0009737,response to abscisic acid;GO:0003700,sequence-specific DNA binding transcription factor activity;GO:0010152,pollen maturation;GO:0005634,nucleus	K14432 ABA responsive element binding factor	KOG4196,bZIP transcription factor MafK	PF00170:bZIP transcription factor	sp|Q8RZ35|ABI5_ORYSJ bZIP transcription factor ABI5 homolog OS=Oryza sativa subsp. japonica OX=39947 GN=ABI5 PE=1 SV=1	gi|514784691|ref|XP_004970655.1|protein ABSCISIC ACID-INSENSITIVE 5-like [Setaria italica]
SETIT_033469mg	17.889	11.7398	0.639455	0.0366041	up	--	--	K14432 ABA responsive element binding factor	--	--	--	gi|514737244|ref|XP_004958762.1|ABSCISIC ACID-INSENSITIVE 5-like protein 3-like isoform X1 [Setaria italica]
SETIT_003247mg	11.6118	8.39421	0.501761	0.0439964	up	--	GO:0003700,sequence-specific DNA binding transcription factor activity;GO:0043565,sequence-specific DNA binding;GO:0006355,regulation of transcription, DNA-templated,	K14432 ABA responsive element binding factor	--	PF00170:bZIP transcription factor	sp|Q0JHF1|BZP12_ORYSJ bZIP transcription factor 12 OS=Oryza sativa subsp. japonica OX=39947 GN=BZIP12 PE=2 SV=1	gi|241930798|gb|EES03943.1|hypothetical protein SORBIDRAFT_03g040970 [Sorghum bicolor]
Se12_v_CK12
#id	Se12-FPKM	CK12-FPKM	log2FoldChange	pvalue	significant	COG_class_annotation	GO_annotation	KEGG_annotation	KOG_class_annotation	Pfam_annotation	Swissprot_annotation	nr_annotation
abscisic acid receptor PYR/PYL family (PYR/PYL)
SETIT_008300mg	7.89233	1.76284	2.15147	0.0283779	up	--	GO:0009738,abscisic acid-activated signaling pathway	K14496 abscisic acid receptor PYR/PYL family	--	PF10604:Polyketide cyclase / dehydrase and lipid transport	sp|Q5Z8S0|PYL9_ORYSJ Abscisic acid receptor PYL9 OS=Oryza sativa subsp. japonica OX=39947 GN=PYL9 PE=1 SV=1	gi|514766781|ref|XP_004966082.1|abscisic acid receptor PYL2-like [Setaria italica]

[truncated: 7 more sheets: Table S11, Table S12, Table S13, Table S14, Table S15, Table S16, Table S17]
